# Supplementary material for: Fruit-In-Sight: A deep learning-based framework for secondary metabolite class prediction using fruit and leaf images
Source: PLoS One. 2024 Aug 8;19(8):e0308708. doi: 10.1371/journal.pone.0308708 (PMC11309380; doi:10.1371/journal.pone.0308708)
Supplement: S1 Table — Prediction combinations used under the multi-variate framework for low (A) and high (B) fruit azadirachtin class prediction. (XLSX) [file pone.0308708.s001.xlsx]

## Sheet: Supplementary File S1 A
S1 Table. Prediction combinations used under the multi-analyte framework for low (A) and high (B) fruit azadirachtin class prediction.
A	Afruit	Dfruit	Efruit	Nfruit	Sfruit	Aleaf	Dleaf	Eleaf	Nleaf	Sleaf		Legend
	l	x	x	x	h	x	l	x	x	l		l	:	low
	l	x	x	x	x	l	l	h	l	x		h	:	high
	l	x	x	x	x	l	l	l	x	l		x	:	low or high, doesnt matter
	l	x	x	x	x	l	l	x	l	l		A	:	azadirachtin
	l	x	x	x	x	x	l	l	h	l		D	:	deacetyl salannin
	l	l	x	x	x	l	l	x	l	x		E	:	nimbolide
	l	x	l	x	x	l	l	x	l	x		N	:	nimbin
	l	x	l	x	x	l	l	x	x	l		S	:	salannin
	l	x	l	x	x	l	x	h	l	x
	l	x	l	x	x	x	l	x	h	l
	l	x	l	l	x	l	l	x	x	x
	l	x	l	l	x	l	x	h	x	x
	l	x	l	h	x	l	x	x	l	x
	l	x	l	x	l	l	l	x	x	x
	l	x	l	x	l	l	x	h	x	x
	l	x	h	x	l	x	x	l	h	x
	l	x	x	l	x	l	l	x	l	x
	l	x	x	l	x	x	l	l	x	l
	l	x	x	x	l	l	l	x	l	x
	x	l	l	h	x	l	x	x	l	x
	x	x	l	x	x	l	l	l	h	x
	l	l	x	x	x	l	l	l	h	x
	l	l	x	x	x	x	l	h	l	l
	l	l	l	x	x	l	l	l	x	x
	l	l	l	x	x	l	x	x	l	l
	l	l	l	x	x	x	l	h	x	l
	l	l	h	x	x	x	h	x	h	h
	l	l	l	x	x	x	x	h	l	l
	l	l	l	l	x	l	x	x	x	l
	l	l	l	l	x	x	l	x	x	l
	l	l	h	h	x	x	x	x	h	h
	l	l	l	l	x	x	x	x	l	l
	l	l	l	x	l	x	x	h	l	x
	l	l	x	l	x	l	l	l	x	x
	l	l	x	l	x	l	x	l	x	l
	l	l	x	h	x	x	h	x	h	h
	l	l	x	l	x	x	l	x	l	l
	l	l	x	l	x	x	x	l	l	l
	l	l	x	l	h	l	l	x	x	x
	l	l	x	l	l	x	x	x	l	l
	l	l	x	x	l	l	l	l	x	x
	l	l	x	x	h	x	h	x	h	h
	l	x	l	h	x	l	l	l	x	x
	l	x	l	h	h	l	x	l	x	x
	l	x	l	l	l	l	x	x	x	l
	l	x	l	x	l	l	x	x	l	l
	l	x	h	x	l	x	h	h	x	l
	l	x	x	h	l	l	l	l	x	x
	l	x	x	l	l	l	l	l	x	x
	l	x	x	l	l	l	x	l	x	l
	l	x	x	l	l	l	x	x	l	l
	l	x	x	l	l	x	x	l	l	l
	l	x	x	x	l	l	l	l	h	x
	x	l	l	x	x	x	l	l	h	l
	x	l	x	l	x	l	l	l	h	x
	x	x	x	l	l	l	l	l	h	x
	x	l	x	x	l	l	l	l	h	l
	l	x	x	x	x	l	l	x	l	x
	l	x	l	x	x	l	l	x	x	x
	l	x	x	x	x	l	l	l	h	x
	l	l	x	x	x	l	l	x	x	h
	l	l	x	x	x	l	l	x	x	l
	l	l	x	x	x	l	x	l	l	x
	l	l	x	x	x	x	l	l	h	x
	l	l	x	x	x	x	x	h	l	l
	l	l	h	x	x	l	l	x	x	x
	l	l	h	x	x	l	x	l	x	x
	l	h	l	x	x	l	x	x	x	h
	l	l	h	x	x	x	h	x	h	x
	l	l	h	x	x	x	x	l	h	x
	l	l	l	x	x	x	x	h	l	x
	l	l	h	x	x	x	x	l	x	l
	l	l	l	x	x	x	x	h	x	l
	l	l	h	x	x	x	x	x	h	h
	l	l	h	h	x	x	l	x	x	x
	l	l	h	h	x	x	x	l	x	x
	l	l	h	h	x	x	x	x	h	x
	l	l	h	h	x	x	x	x	x	h
	l	l	h	h	l	x	x	x	x	x
	l	l	l	h	h	x	x	x	x	x
	l	h	l	x	l	l	x	x	x	x
	l	l	l	x	h	l	x	x	x	x
	l	l	l	x	h	x	x	x	x	l
	l	l	x	h	x	l	l	x	x	x
	l	l	x	l	x	l	l	x	x	x
	l	l	x	h	x	h	x	x	h	x
	l	l	x	h	x	l	x	x	l	x
	l	l	x	h	x	l	x	x	x	h
	l	l	x	h	x	x	l	x	h	x
	l	l	x	h	x	x	l	x	x	h
	l	l	x	l	x	x	x	l	x	l
	l	l	x	h	x	x	x	x	h	h
	l	l	x	l	x	x	x	x	l	l
	l	l	x	h	h	x	l	x	x	x
	l	h	x	x	l	l	h	x	x	x
	l	l	x	x	h	l	l	x	x	x
	l	l	x	x	l	l	l	x	x	x
	l	l	x	x	h	x	h	x	h	x
	l	x	l	x	x	l	x	h	x	l
	l	x	l	x	x	l	x	x	l	l
	l	x	l	x	x	x	l	l	h	x
	l	x	h	l	x	l	x	l	x	x
	l	x	l	l	x	l	x	x	x	l
	l	x	l	l	x	x	l	x	x	l
	l	x	h	h	x	x	x	l	h	x
	l	x	h	l	x	x	x	l	x	l
	l	x	h	x	l	l	x	l	x	x
	l	x	l	x	h	l	x	l	x	x
	l	x	h	x	l	x	h	x	h	x
	l	x	h	x	l	x	h	x	x	l
	l	x	x	h	x	l	l	x	x	l
	l	x	x	l	x	l	l	x	x	l
	l	x	x	l	x	l	x	l	x	l
	l	x	x	h	x	x	l	l	h	x
	l	x	x	l	x	x	l	x	l	l
	l	x	x	l	x	x	x	l	l	l
	l	x	x	h	l	l	l	x	x	x
	l	x	x	l	h	l	l	x	x	x
	l	x	x	l	l	l	l	x	x	x
	l	x	x	h	h	l	x	l	x	x
	l	x	x	h	l	l	x	x	l	x
	l	x	x	h	l	l	x	x	x	h
	l	x	x	l	l	l	x	x	x	l
	l	x	x	h	l	x	x	x	h	h
	l	x	x	x	l	l	l	x	x	h
	l	x	x	x	l	l	x	l	l	x
	l	x	x	x	l	l	x	x	l	l
	l	x	x	x	l	x	l	l	h	x
	x	l	l	x	x	x	l	l	h	x
	x	l	x	h	x	l	h	x	x	h
	x	x	l	x	x	l	l	x	h	l
	x	x	l	x	x	x	l	l	h	l
	x	x	l	h	x	l	l	x	l	x
	x	x	l	l	x	l	l	x	h	x
	x	x	l	h	h	l	x	l	x	x
	x	x	l	x	h	l	l	x	h	x
	x	x	l	x	l	l	l	x	h	x
	x	x	l	x	h	l	x	l	h	x
	x	x	x	l	x	l	l	l	h	x
	l	l	x	x	x	x	h	h	h	h
	l	l	h	x	x	x	l	x	l	l
	l	l	l	x	l	x	l	h	x	x
	l	h	h	x	l	x	x	h	x	l
	l	h	l	x	h	x	x	x	h	h
	l	l	x	x	l	l	x	h	x	l
	l	l	x	x	l	x	l	h	l	x
	l	l	x	x	h	x	h	h	x	h
	l	l	x	x	h	x	x	h	h	h
	l	x	l	l	l	x	l	l	x	x
	l	x	l	h	l	x	l	x	h	x
	l	x	h	h	l	x	x	x	h	l
	l	x	h	l	l	x	x	x	l	l
	x	l	x	x	x	l	l	l	h	l
	x	l	l	h	x	l	l	l	x	x
	x	l	h	h	x	x	h	x	h	h
	x	l	l	l	l	x	x	l	x	l
	x	l	x	h	x	x	h	h	h	h
	x	l	x	x	l	l	l	l	h	x
	x	l	x	x	h	l	h	x	h	h
	x	x	l	h	x	l	l	l	x	l
	x	x	l	h	l	l	l	l	x	x
	x	x	l	l	l	x	l	l	x	l
	x	x	x	x	l	l	l	l	h	l
	l	l	l	l	l	x	l	x	l	x
	x	l	l	x	l	l	l	l	x	l
	x	l	l	x	l	l	x	l	l	l
	l	x	x	x	x	l	l	x	x	l
	l	x	x	x	x	x	l	l	h	x
	l	x	x	x	x	x	l	x	h	l
	l	l	x	x	x	l	l	x	x	x
	l	l	h	x	x	x	x	l	x	x
	l	l	h	h	x	x	x	x	x	x
	l	h	x	x	l	l	x	x	x	x
	l	l	x	x	h	x	x	x	x	l
	l	x	l	x	x	l	x	h	x	x
	l	x	h	x	x	x	l	x	x	l
	l	x	h	x	x	x	x	l	h	x
	l	x	h	x	x	x	x	l	x	l
	l	x	h	x	l	l	x	x	x	x
	l	x	l	x	h	l	x	x	x	x
	l	x	h	x	l	x	l	x	x	x
	l	x	h	x	l	x	x	l	x	x
	l	x	h	x	l	x	x	x	x	l
	l	x	l	x	h	x	x	x	x	l
	l	x	x	l	x	l	l	x	x	x
	l	x	x	h	x	l	x	x	l	x
	l	x	x	l	x	x	l	x	x	l
	l	x	x	x	l	l	l	x	x	x
	l	x	x	x	h	l	x	l	x	x
	l	x	x	x	l	l	x	h	x	x
	l	x	x	x	l	l	x	x	l	x
	l	x	x	x	l	l	x	x	x	h
	x	l	x	h	x	l	x	x	x	h
	x	x	l	x	x	l	l	x	h	x
	x	x	l	x	x	x	l	l	h	x
	x	x	l	h	x	l	x	x	l	x
	x	x	x	h	l	l	x	x	x	h
	x	x	x	x	x	l	l	l	h	l
	l	x	x	x	x	l	l	x	h	h
	l	x	x	x	x	l	x	h	l	l
	l	x	x	x	x	l	x	l	h	l
	l	x	x	x	x	l	x	l	l	l
	l	x	x	x	x	x	l	h	l	l
	l	l	x	x	x	l	x	h	l	x
	l	l	x	x	x	l	x	x	l	h
	l	l	x	x	x	l	x	x	l	l
	l	l	x	x	x	x	l	h	l	x
	l	l	x	x	x	x	l	h	x	l
	l	l	x	x	x	x	l	l	x	l
	l	l	x	x	x	x	l	x	l	l
	l	l	x	x	x	x	x	l	l	l
	l	h	l	x	x	l	x	x	h	x
	l	h	l	x	x	l	x	x	l	x
	l	l	h	x	x	l	x	x	h	x
	l	l	l	x	x	l	x	x	l	x
	l	l	h	x	x	l	x	x	x	h
	l	l	l	x	x	l	x	x	x	l
	l	l	h	x	x	x	h	x	x	h
	l	l	l	x	x	x	l	x	x	l
	l	l	l	x	x	x	x	x	l	l
	l	h	l	h	x	l	x	x	x	x
	l	l	l	l	x	x	l	x	x	x
	l	l	l	h	x	x	x	h	x	x
	l	l	l	l	x	x	x	x	x	l
	l	h	h	x	l	x	h	x	x	x
	l	l	h	x	l	x	h	x	x	x
	l	l	l	x	h	x	h	x	x	x
	l	h	h	x	l	x	x	x	h	x
	l	h	l	x	h	x	x	x	h	x
	l	l	h	x	h	x	x	x	h	x
	l	l	l	x	h	x	x	x	h	x
	l	l	x	l	x	l	x	l	x	x
	l	l	x	l	x	l	x	x	x	l
	l	l	x	h	x	x	x	h	h	x
	l	l	x	h	x	x	x	l	h	x
	l	l	x	h	x	x	x	h	x	h
	l	l	x	h	h	l	x	x	x	x
	l	l	x	l	h	l	x	x	x	x
	l	l	x	h	l	x	x	h	x	x
	l	l	x	h	h	x	x	x	h	x
	l	l	x	h	l	x	x	x	h	x
	l	l	x	h	h	x	x	x	x	h
	l	l	x	x	h	l	x	x	h	x
	l	l	x	x	h	x	h	x	x	h
	l	l	x	x	h	x	x	h	h	x
	l	l	x	x	l	x	x	h	l	x
	l	l	x	x	l	x	x	h	x	l
	l	l	x	x	h	x	x	x	h	h
	l	l	x	x	l	x	x	x	l	l
	l	x	l	x	x	l	x	l	l	x
	l	x	l	x	x	l	x	x	h	l
	l	x	l	x	x	l	x	x	l	h
	l	x	l	x	x	x	l	h	x	l
	l	x	l	x	x	x	l	l	x	l
	l	x	l	x	x	x	x	h	l	l
	l	x	l	h	x	l	x	l	x	x
	l	x	l	l	x	l	x	x	h	x
	l	x	l	h	x	l	x	x	x	h
	l	x	l	h	x	l	x	x	x	l
	l	x	l	h	x	x	l	l	x	x
	l	x	l	h	x	x	l	x	h	x
	l	x	l	l	x	x	l	x	h	x
	l	x	l	h	l	l	x	x	x	x
	l	x	l	h	h	x	x	l	x	x
	l	x	l	h	l	x	x	h	x	x
	l	x	h	h	l	x	x	x	h	x
	l	x	h	x	l	h	h	x	x	x
	l	x	l	x	l	l	x	x	x	l
	l	x	l	x	l	x	l	x	h	x
	l	x	l	x	l	x	l	x	x	h
	l	x	l	x	l	x	x	h	l	x
	l	x	x	h	x	l	x	l	h	x
	l	x	x	l	x	l	x	l	l	x
	l	x	x	l	x	l	x	x	h	l
	l	x	x	l	x	l	x	x	l	h
	l	x	x	l	l	l	x	l	x	x
	l	x	x	l	l	x	l	l	x	x
	l	x	x	l	l	x	l	x	l	x
	l	x	x	h	l	x	l	x	x	h
	l	x	x	l	l	x	x	l	x	l
	l	x	x	l	l	x	x	x	l	l
	l	x	x	x	h	l	l	x	h	x
	l	x	x	x	l	x	x	h	l	l
	x	l	x	x	x	l	l	l	h	x
	x	l	x	x	x	l	l	x	h	h
	x	l	h	x	x	l	x	x	h	h
	x	l	l	x	x	x	l	x	h	l
	x	l	l	h	x	l	x	l	x	x
	x	l	l	l	x	x	l	x	h	x
	x	l	l	h	h	l	x	x	x	x
	x	l	l	x	l	x	l	x	h	x
	x	l	x	l	x	l	l	x	h	x
	x	l	x	l	x	l	x	l	h	x
	x	l	x	h	x	x	h	x	h	h
	x	l	x	h	h	l	h	x	x	x
	x	l	x	x	h	l	h	x	x	h
	x	x	l	x	x	l	x	h	l	l
	x	x	l	x	x	l	x	l	h	l
	x	x	l	h	x	l	l	x	x	l
	x	x	l	h	x	l	x	l	h	x
	x	x	l	h	l	l	l	x	x	x
	x	x	l	l	l	x	l	x	h	x
	x	x	x	h	x	l	l	l	x	l
	x	x	x	h	l	l	l	x	l	x
	x	x	x	l	l	l	l	x	h	x
	x	x	x	l	l	l	x	l	h	x
	x	x	x	x	l	l	l	l	h	x
	x	x	x	x	l	l	l	x	l	l
	l	h	x	x	x	l	h	x	h	h
	l	h	h	x	x	x	h	h	x	l
	l	l	l	h	x	x	h	x	h	x
	l	h	l	h	x	x	x	x	h	h
	l	h	l	h	h	x	x	x	x	h
	l	h	l	x	h	x	h	x	x	h
	l	l	x	x	l	l	x	x	h	l
	l	x	l	h	x	x	x	h	h	h
	l	x	l	l	l	x	l	h	x	x
	l	x	l	h	h	x	x	x	h	h
	l	x	h	x	h	l	l	h	x	x
	l	x	l	x	h	x	h	h	x	h
	l	x	l	x	h	x	h	x	h	h
	l	x	l	x	h	x	x	h	h	h
	l	x	l	x	l	x	x	l	l	l
	l	x	x	h	x	h	h	h	h	x
	l	x	x	h	x	l	h	x	h	h
	l	x	x	h	l	x	h	h	h	x
	l	x	x	h	l	x	x	h	h	l
	l	x	x	x	h	l	h	x	h	h
	x	l	l	x	x	l	l	l	x	l
	x	l	l	x	x	l	x	l	l	l
	x	l	l	l	x	l	x	l	x	l
	x	l	l	h	h	x	h	x	h	x
	x	l	h	h	h	x	x	x	h	h
	x	l	l	x	l	l	x	x	l	l
	x	l	x	l	l	l	x	l	x	l
	x	l	x	l	l	l	x	x	l	l
	x	l	x	x	l	l	l	l	x	l
	x	l	x	x	h	x	h	h	h	h
	x	x	h	l	l	l	x	l	x	l
	x	x	l	l	l	l	x	h	x	l
	x	x	h	l	l	l	x	x	l	l
	x	x	l	x	l	l	l	l	x	l
	x	x	x	l	l	l	l	l	x	l
	x	x	x	l	l	l	x	h	l	l
	x	x	x	h	l	x	h	h	h	h
	x	l	l	l	l	x	l	x	l	l
	x	x	x	x	x	l	l	h	l	x
	x	x	x	x	x	l	l	x	h	h
	l	x	x	x	x	l	l	x	x	h
	l	x	x	x	x	l	x	h	l	x
	l	x	x	x	x	l	x	l	l	x
	l	x	x	x	x	l	x	x	l	h
	l	x	x	x	x	x	l	h	x	l
	l	x	x	x	x	x	l	l	x	l
	l	h	x	x	x	l	x	x	l	x
	l	l	x	x	x	l	x	x	l	x
	l	l	x	x	x	l	x	x	x	h
	l	l	x	x	x	x	l	x	x	l
	l	l	x	x	x	x	x	x	l	l
	l	h	l	x	x	l	x	x	x	x
	l	l	h	x	x	x	h	x	x	x
	l	l	h	x	l	x	x	x	x	x
	l	l	l	x	h	x	x	x	x	x
	l	l	x	h	x	x	l	x	x	x
	l	l	x	h	x	x	x	h	x	x
	l	l	x	h	h	x	x	x	x	x
	l	h	x	x	l	x	x	x	l	x
	l	l	x	x	h	x	x	x	h	x
	l	x	h	x	x	l	x	l	x	x
	l	x	l	x	x	l	x	x	l	x
	l	x	l	x	x	l	x	x	x	h
	l	x	l	x	x	l	x	x	x	l
	l	x	h	x	x	x	h	l	x	x
	l	x	l	x	x	x	l	x	h	x
	l	x	l	h	x	l	x	x	x	x
	l	x	h	h	x	x	x	l	x	x
	l	x	h	l	x	x	x	l	x	x
	l	x	h	l	l	x	x	x	x	x
	l	x	h	x	l	x	x	x	h	x
	l	x	x	l	x	l	x	l	x	x
	l	x	x	h	x	x	l	l	x	x
	l	x	x	h	x	x	x	h	x	l
	l	x	x	l	x	x	x	l	x	l
	l	x	x	h	l	l	x	x	x	x
	l	x	x	l	h	x	x	x	x	l
	l	x	x	x	h	l	l	x	x	x
	l	x	x	x	l	l	x	x	x	l
	l	x	x	x	h	x	l	x	h	x
	l	x	x	x	l	x	l	x	x	h
	l	x	x	x	h	x	x	l	x	l
	l	x	x	x	l	x	x	h	x	l
	x	l	l	x	x	x	l	x	h	x
	x	l	l	h	h	x	x	x	x	x
	x	l	x	h	x	l	x	x	l	x
	x	l	x	h	x	x	l	x	x	h
	x	l	x	h	h	x	l	x	x	x
	x	x	l	x	x	l	x	h	l	x
	x	x	l	x	x	x	l	x	h	l
	x	x	l	h	x	l	l	x	x	x
	x	x	l	h	x	l	x	l	x	x
	x	x	l	h	x	x	l	l	x	x
	x	x	l	l	x	x	l	x	h	x
	x	x	l	x	l	x	l	x	h	x
	x	x	x	h	x	l	l	x	l	x
	x	x	x	l	x	l	l	x	h	x
	x	x	x	h	x	l	x	h	l	x
	l	x	x	x	x	h	h	x	l	l
	l	x	x	x	x	h	x	h	l	l
	l	h	x	x	x	l	h	x	h	x
	l	h	x	x	x	l	h	x	x	h
	l	l	x	x	x	h	x	h	x	l
	l	l	x	x	x	l	x	h	x	l
	l	l	x	x	x	l	x	l	x	l
	l	h	x	x	x	l	x	x	h	l
	l	l	x	x	x	l	x	x	h	l
	l	l	x	x	x	x	h	h	h	x
	l	l	x	x	x	x	h	h	x	h
	l	l	x	x	x	x	h	x	h	h
	l	l	x	x	x	x	l	x	h	h
	l	l	x	x	x	x	x	h	h	h
	l	l	x	x	x	x	x	l	h	l
	l	l	l	x	x	x	h	h	x	x
	l	l	l	x	x	x	l	h	x	x
	l	h	h	x	x	x	h	x	x	l
	l	l	l	x	x	x	l	x	x	h
	l	h	h	x	x	x	x	h	x	l
	l	h	h	x	x	x	x	x	h	l
	l	h	h	l	x	h	x	x	x	x
	l	l	l	l	x	l	x	x	x	x
	l	h	h	l	x	x	x	h	x	x
	l	l	l	h	x	x	x	x	h	x
	l	h	h	h	x	x	x	x	x	l
	l	h	l	h	x	x	x	x	x	h
	l	l	l	h	x	x	x	x	x	h
	l	h	l	h	h	x	x	x	x	x
	l	h	l	h	l	x	x	x	x	x
	l	h	h	x	l	x	x	h	x	x
	l	l	l	x	l	x	x	h	x	x
	l	l	h	x	h	x	x	x	x	h
	l	h	x	h	x	l	x	l	x	x
	l	l	x	h	x	l	x	l	x	x
	l	l	x	l	x	l	x	h	x	x
	l	l	x	l	x	l	x	x	h	x
	l	h	x	h	x	l	x	x	x	l
	l	l	x	l	x	h	x	x	x	l
	l	l	x	h	x	x	h	x	h	x
	l	l	x	l	x	x	x	h	x	l
	l	h	x	h	x	x	x	x	h	l
	l	h	x	h	x	x	x	x	l	l
	l	l	x	h	x	x	x	x	h	l
	l	l	x	l	x	x	x	x	h	l
	l	h	x	h	l	x	h	x	x	x
	l	h	x	h	l	x	x	x	h	x
	l	l	x	h	l	x	x	x	l	x
	l	l	x	l	l	x	x	x	x	l
	l	h	x	x	l	x	h	h	x	x
	l	l	x	x	h	x	h	h	x	x
	l	l	x	x	l	x	l	h	x	x
	l	x	h	x	x	h	h	x	h	x
	l	x	h	x	x	x	h	x	h	h
	l	x	l	x	x	x	x	l	l	l
	l	x	h	l	x	l	x	x	x	l
	l	x	l	l	x	x	l	l	x	x
	l	x	l	h	x	x	l	x	x	l
	l	x	l	h	x	x	x	h	x	h
	l	x	l	l	x	x	x	h	x	l
	l	x	h	h	x	x	x	x	h	l
	l	x	h	l	x	x	x	x	l	l
	l	x	l	h	x	x	x	x	h	h
	l	x	l	h	x	x	x	x	h	l
	l	x	l	h	x	x	x	x	l	l
	l	x	l	l	x	x	x	x	l	l
	l	x	l	l	l	l	x	x	x	x
	l	x	h	h	l	x	h	x	x	x
	l	x	l	h	h	x	l	x	x	x
	l	x	l	h	l	x	l	x	x	x
	l	x	l	l	l	x	l	x	x	x
	l	x	l	h	h	x	x	x	h	x
	l	x	h	h	l	x	x	x	x	h
	l	x	l	h	h	x	x	x	x	h
	l	x	l	x	l	x	l	h	x	x
	l	x	l	x	l	x	l	l	x	x
	l	x	l	x	h	x	h	x	h	x
	l	x	l	x	h	x	h	x	x	h
	l	x	l	x	h	x	x	l	h	x
	l	x	l	x	h	x	x	x	h	h
	l	x	x	h	x	l	l	x	h	x
	l	x	x	h	x	l	h	x	x	h
	l	x	x	h	x	h	x	h	h	x
	l	x	x	l	x	l	x	h	h	x
	l	x	x	h	x	l	x	l	x	l
	l	x	x	l	x	l	x	h	x	l
	l	x	x	l	x	l	x	x	l	l
	l	x	x	h	x	x	l	x	h	h
	l	x	x	h	l	h	x	h	x	x
	l	x	x	h	l	h	x	x	h	x
	l	x	x	l	l	l	x	x	h	x
	l	x	x	h	l	x	h	h	x	x
	l	x	x	l	l	x	l	h	x	x
	l	x	x	h	h	x	x	l	h	x
	l	x	x	h	l	x	x	h	h	x
	l	x	x	h	l	x	x	h	l	x
	l	x	x	x	l	x	l	h	l	x
	l	x	x	x	h	x	h	x	h	h
	l	x	x	x	l	x	h	x	l	l
	l	x	x	x	l	x	x	l	l	l
	x	l	x	x	x	l	x	l	h	l
	x	l	h	x	x	l	l	x	x	h
	x	l	l	x	x	l	x	l	x	l
	x	l	l	x	x	l	x	x	l	l
	x	l	h	x	x	x	h	x	h	h
	x	l	h	h	x	x	h	x	x	h
	x	l	l	h	x	x	x	h	x	h
	x	l	h	h	x	x	x	x	h	h
	x	l	l	h	x	x	x	x	h	h
	x	h	l	x	l	l	x	h	x	x
	x	h	l	x	l	l	x	x	h	x
	x	l	l	x	h	l	x	x	h	x
	x	l	l	x	h	l	x	x	x	h
	x	l	x	h	x	l	x	l	h	x
	x	l	x	h	x	l	x	l	x	l
	x	l	x	l	x	x	l	l	h	x
	x	l	x	h	x	x	h	h	x	h
	x	l	x	h	h	l	x	l	x	x
	x	l	x	h	h	x	x	h	x	h
	x	h	x	x	l	l	h	x	h	x
	x	l	x	x	l	l	l	x	h	x
	x	l	x	x	h	l	l	x	x	l
	x	l	x	x	h	l	x	l	h	x
	x	l	x	x	h	l	x	x	h	h
	x	l	x	x	l	l	x	x	l	l
	x	x	l	x	x	l	l	l	x	l
	x	x	l	l	x	l	x	l	h	x
	x	x	h	l	l	l	x	l	x	x
	x	x	l	h	l	l	x	h	x	x
	x	x	l	l	l	l	x	h	x	x
	x	x	h	l	l	l	x	x	x	l
	x	x	l	h	h	x	l	x	h	x
	x	x	l	l	l	x	x	l	x	l
	x	x	l	h	l	x	x	x	h	h
	x	x	h	x	l	l	l	x	l	x
	x	x	l	x	l	l	l	x	l	x
	x	x	l	x	h	l	l	x	x	l
	x	x	l	x	l	l	l	x	x	l
	x	x	l	x	l	l	x	h	x	l
	x	x	l	x	h	x	x	l	h	l
	x	x	x	l	x	l	x	l	h	l
	x	x	x	l	x	x	l	l	h	l
	x	x	x	l	l	l	x	h	x	l
	x	x	x	l	l	x	l	l	h	x
	x	x	x	l	l	x	l	l	x	l
	x	x	x	h	l	x	h	x	h	h
	x	x	x	h	l	x	x	h	h	h
	x	x	x	x	l	l	l	l	x	l
	x	x	x	x	l	l	x	h	l	l
	l	h	l	x	x	x	h	h	x	h
	l	h	l	x	x	x	x	h	h	h
	l	h	l	h	x	x	x	h	h	x
	l	l	l	x	l	x	l	x	l	x
	l	h	x	h	x	l	x	x	h	h
	l	x	h	h	x	l	l	h	x	x
	l	x	l	l	l	x	x	l	l	x
	l	x	x	h	x	x	h	h	h	h
	l	x	x	l	h	x	h	l	x	h
	l	x	x	h	l	x	x	l	h	l
	l	x	x	x	h	h	h	h	h	x
	x	l	l	x	x	x	l	h	l	l
	x	l	l	l	x	x	l	h	x	l
	x	l	l	l	x	x	l	l	x	l
	x	l	l	l	x	x	x	l	h	l
	x	l	l	l	l	l	x	x	x	l
	x	l	l	l	l	x	l	h	x	x
	x	l	l	l	l	x	x	h	l	x
	x	l	l	l	l	x	x	x	l	l
	x	l	h	x	l	l	l	l	x	x
	x	l	l	x	l	l	l	h	x	x
	x	l	l	x	l	l	l	l	x	x
	x	l	l	x	l	x	l	h	l	x
	x	l	l	x	l	x	l	l	x	l
	x	l	l	x	h	x	h	x	h	h
	x	l	l	x	l	x	x	h	l	h
	x	l	l	x	l	x	x	l	l	l
	x	l	x	l	x	l	x	h	l	l
	x	h	x	h	l	l	h	h	x	x
	x	l	x	h	l	l	l	l	x	x
	x	l	x	l	l	l	l	h	x	x
	x	l	x	h	h	x	h	h	h	x
	x	l	x	l	l	x	x	l	l	l
	x	l	x	x	h	x	l	h	l	l
	x	l	x	x	l	x	l	h	l	h
	x	x	h	l	h	l	l	h	x	x
	x	x	l	l	l	l	l	l	x	x
	x	x	l	l	l	l	x	x	h	l
	x	x	l	l	l	x	l	x	l	l
	x	x	h	l	l	x	x	l	l	l
	x	x	l	x	h	l	h	l	x	h
	x	l	h	x	l	x	l	l	l	l
	l	x	x	x	x	x	l	x	x	l
	l	x	h	x	x	x	x	l	x	x
	x	x	x	x	x	l	l	l	h	x
	l	x	x	x	x	l	l	x	h	x
	l	x	x	x	x	h	x	h	x	l
	l	x	x	x	x	l	x	l	x	l
	l	x	x	x	x	l	x	x	h	l
	l	x	x	x	x	l	x	x	l	l
	l	x	x	x	x	x	l	x	h	h
	l	x	x	x	x	x	x	h	h	l
	l	x	x	x	x	x	x	h	l	l
	l	x	x	x	x	x	x	l	l	l
	l	l	x	x	x	l	x	l	x	x
	l	h	x	x	x	l	x	x	x	l
	l	l	x	x	x	h	x	x	x	l
	l	l	x	x	x	x	h	h	x	x
	l	h	x	x	x	x	x	h	l	x
	l	l	x	x	x	x	x	h	l	x
	l	l	x	x	x	x	x	h	x	l
	l	l	x	x	x	x	x	x	h	l
	l	l	h	x	x	l	x	x	x	x
	l	l	h	x	x	x	l	x	x	x
	l	l	h	x	x	x	x	x	h	x
	l	h	h	x	x	x	x	x	x	l
	l	l	h	x	x	x	x	x	x	l
	l	h	h	x	l	x	x	x	x	x
	l	h	l	x	l	x	x	x	x	x
	l	l	x	h	x	h	x	x	x	x
	l	l	x	h	x	x	x	x	h	x
	l	l	x	h	x	x	x	x	l	x
	l	h	x	h	x	x	x	x	x	l
	l	l	x	h	x	x	x	x	x	h
	l	l	x	l	x	x	x	x	x	l
	l	h	x	h	l	x	x	x	x	x
	l	h	x	l	l	x	x	x	x	x
	l	l	x	x	h	l	x	x	x	x
	l	l	x	x	h	x	h	x	x	x
	l	h	x	x	l	x	x	h	x	x
	l	h	x	x	l	x	x	l	x	x
	l	l	x	x	l	x	x	h	x	x
	l	h	x	x	l	x	x	x	x	l
	l	x	l	x	x	x	x	h	l	x
	l	x	l	x	x	x	x	h	x	l
	l	x	h	x	x	x	x	x	h	l
	l	x	l	l	x	l	x	x	x	x
	l	x	h	l	x	x	l	x	x	x
	l	x	h	h	x	x	x	x	x	l
	l	x	h	l	x	x	x	x	x	l
	l	x	h	h	l	x	x	x	x	x
	l	x	l	h	h	x	x	x	x	x
	l	x	h	x	l	h	x	x	x	x
	l	x	h	x	l	x	h	x	x	x
	l	x	l	x	h	x	h	x	x	x
	l	x	l	x	h	x	x	l	x	x
	l	x	l	x	h	x	x	x	h	x
	l	x	x	h	x	l	l	x	x	x
	l	x	x	h	x	l	x	l	x	x
	l	x	x	l	x	l	x	h	x	x
	l	x	x	l	x	l	x	x	h	x
	l	x	x	h	x	l	x	x	x	l
	l	x	x	l	x	l	x	x	x	h
	l	x	x	l	x	l	x	x	x	l
	l	x	x	h	x	x	l	x	h	x
	l	x	x	h	x	x	x	l	h	x
	l	x	x	h	x	x	x	x	h	l
	l	x	x	h	x	x	x	x	l	l
	l	x	x	l	x	x	x	x	h	l
	l	x	x	l	h	l	x	x	x	x
	l	x	x	l	l	l	x	x	x	x
	l	x	x	h	l	x	l	x	x	x
	l	x	x	l	l	x	l	x	x	x
	l	x	x	h	h	x	x	l	x	x
	l	x	x	h	l	x	x	h	x	x
	l	x	x	h	l	x	x	x	x	h
	l	x	x	l	l	x	x	x	x	l
	l	x	x	x	l	l	x	l	x	x
	l	x	x	x	l	l	x	x	h	x
	l	x	x	x	l	x	l	h	x	x
	l	x	x	x	l	x	l	l	x	x
	l	x	x	x	l	x	l	x	h	x
	l	x	x	x	l	x	x	h	l	x
	l	x	x	x	h	x	x	h	x	l
	l	x	x	x	h	x	x	x	l	l
	l	x	x	x	l	x	x	x	l	l
	x	l	x	x	x	l	l	x	x	h
	x	l	x	x	x	x	l	x	h	h
	x	l	h	x	x	l	x	x	x	h
	x	l	l	h	x	x	x	h	x	x
	x	l	l	h	x	x	x	x	l	x
	x	h	x	l	x	l	l	x	x	x
	x	l	x	h	x	l	x	l	x	x
	x	l	x	h	x	x	x	h	x	h
	x	l	x	h	h	l	x	x	x	x
	x	l	x	x	h	l	l	x	x	x
	x	l	x	x	h	x	l	x	x	l
	x	x	l	x	x	l	l	x	x	h
	x	x	l	x	x	l	x	l	h	x
	x	x	l	l	x	l	x	h	x	x
	x	x	l	x	l	l	l	x	x	x
	x	x	l	x	l	l	x	h	x	x
	x	x	l	x	h	x	l	x	h	x
	x	x	l	x	l	x	l	x	x	h
	x	x	x	l	x	l	l	x	x	h
	x	x	x	l	x	l	x	l	h	x
	x	x	x	h	x	l	x	x	l	h
	x	x	x	l	x	x	l	l	h	x
	x	x	x	h	x	x	l	x	h	h
	x	x	x	l	x	x	x	l	h	l
	x	x	x	l	l	l	l	x	x	x
	x	x	x	l	l	l	x	x	h	x
	x	x	x	h	l	x	l	x	x	h
	x	x	x	h	l	x	x	x	h	h
	x	x	x	x	h	l	l	x	h	x
	x	x	x	x	l	l	l	x	l	x
	x	x	x	x	h	l	l	x	x	l
	x	x	x	x	l	l	l	x	x	h
	x	x	x	x	l	x	l	x	h	h
	l	x	x	x	x	l	h	x	h	h
	l	l	x	x	x	h	h	x	h	x
	l	l	x	x	x	h	x	l	h	x
	l	l	x	x	x	l	x	h	h	x
	l	h	x	x	x	l	x	h	x	h
	l	h	x	x	x	l	x	x	h	h
	l	h	x	x	x	x	h	h	x	l
	l	l	l	x	x	x	l	l	x	x
	l	h	h	x	x	x	h	x	h	x
	l	l	l	x	x	x	l	x	l	x
	l	l	h	x	x	x	x	h	x	h
	l	l	l	x	x	x	x	h	x	h
	l	h	l	x	x	x	x	x	h	h
	l	h	h	l	x	x	h	x	x	x
	l	l	l	l	x	x	x	h	x	x
	l	h	l	h	x	x	x	x	h	x
	l	l	l	h	x	x	x	x	x	l
	l	l	l	x	l	x	l	x	x	x
	l	h	l	x	h	x	x	x	x	h
	l	h	x	h	x	l	h	x	x	x
	l	h	x	h	x	l	x	x	x	h
	l	l	x	l	x	x	l	l	x	x
	l	l	x	l	x	x	x	l	h	x
	l	l	x	h	x	x	x	l	x	l
	l	l	x	l	h	x	x	x	l	x
	l	l	x	h	l	x	x	x	x	l
	l	h	x	x	h	h	h	x	x	x
	l	h	x	x	h	x	h	x	h	x
	l	l	x	x	h	x	l	x	l	x
	l	l	x	x	l	x	l	x	l	x
	l	l	x	x	h	x	x	h	x	h
	l	x	h	x	x	l	h	x	h	x
	l	x	h	x	x	h	h	x	x	l
	l	x	h	x	x	x	h	h	h	x
	l	x	h	x	x	x	l	h	l	x
	l	x	h	x	x	x	h	h	x	l
	l	x	l	x	x	x	l	l	x	h
	l	x	l	x	x	x	x	l	h	l
	l	x	h	h	x	h	x	x	h	x
	l	x	h	l	x	l	x	x	l	x
	l	x	l	l	x	x	l	h	x	x
	l	x	l	h	x	x	l	x	l	x
	l	x	l	h	x	x	l	x	x	h
	l	x	l	h	x	x	x	h	h	x
	l	x	h	l	x	x	x	x	h	h
	l	x	l	h	l	x	x	x	h	x
	l	x	l	h	l	x	x	x	l	x
	l	x	x	h	x	h	h	x	h	x
	l	x	x	h	x	h	h	x	x	l
	l	x	x	h	x	h	x	x	h	h
	l	x	x	h	x	l	x	x	h	h
	l	x	x	h	x	x	h	h	h	x
	l	x	x	l	x	x	l	h	l	x
	l	x	x	h	x	x	h	x	h	h
	l	x	x	h	l	h	h	x	x	x
	l	x	x	l	h	x	h	l	x	x
	l	x	x	l	l	x	h	x	l	x
	l	x	x	l	h	x	h	x	x	h
	l	x	x	l	l	x	x	l	l	x
	l	x	x	x	h	h	h	x	h	x
	l	x	x	x	h	l	h	x	h	x
	l	x	x	x	h	l	h	x	x	h
	l	x	x	x	h	l	x	x	h	h
	l	x	x	x	h	x	h	h	h	x
	l	x	x	x	h	x	h	l	h	x
	l	x	x	x	h	x	h	l	x	h
	l	x	x	x	l	x	x	l	h	l
	x	l	x	x	x	l	h	l	l	x
	x	l	x	x	x	l	l	l	x	l
	x	l	x	x	x	l	h	x	h	h
	x	l	x	x	x	l	l	x	h	l
	x	l	x	x	x	l	l	x	l	l
	x	l	x	x	x	l	x	h	l	l
	x	l	x	x	x	x	l	h	l	l
	x	l	h	x	x	l	h	x	h	x
	x	l	l	x	x	l	h	x	l	x
	x	l	l	x	x	l	l	x	x	l
	x	h	l	x	x	l	x	x	h	l
	x	l	l	x	x	x	l	h	x	l
	x	l	l	x	x	x	x	l	h	l
	x	l	l	h	x	l	x	x	x	l
	x	l	l	h	x	x	x	l	x	l
	x	l	l	l	x	x	x	l	x	l
	x	h	h	l	l	l	x	x	x	x
	x	l	l	h	l	l	x	x	x	x
	x	l	h	h	l	x	h	x	x	x
	x	l	h	h	h	x	x	x	x	h
	x	l	l	x	l	l	x	l	x	x
	x	l	h	x	h	l	x	x	h	x
	x	l	h	x	l	l	x	x	l	x
	x	l	l	x	h	l	x	x	x	l
	x	l	l	x	l	x	l	h	x	x
	x	l	l	x	h	x	x	l	h	x
	x	l	l	x	l	x	x	h	l	x
	x	l	h	x	h	x	x	x	h	h
	x	l	x	h	x	l	l	x	h	x
	x	l	x	l	x	l	x	h	x	l
	x	l	x	l	x	l	x	l	x	l
	x	l	x	l	l	l	x	h	x	x
	x	l	x	l	l	l	x	x	x	l
	x	l	x	h	h	x	h	x	h	x
	x	l	x	h	h	x	h	x	x	h
	x	l	x	l	l	x	x	l	x	l
	x	l	x	h	h	x	x	x	h	h
	x	l	x	l	l	x	x	x	l	l
	x	l	x	x	l	l	x	l	x	l
	x	l	x	x	l	x	l	h	l	x
	x	l	x	x	h	x	h	x	h	h
	x	l	x	x	h	x	x	h	h	h
	x	x	h	x	x	l	l	l	x	l
	x	x	l	x	x	l	l	h	x	l
	x	x	h	x	x	l	l	x	l	l
	x	x	l	x	x	l	l	x	l	l
	x	x	l	h	x	l	x	h	x	l
	x	x	l	h	x	l	x	x	h	l
	x	x	l	l	x	x	l	l	x	l
	x	x	h	h	l	l	h	x	x	x
	x	x	h	l	h	l	l	x	x	x
	x	x	h	l	l	l	x	x	l	x
	x	x	l	h	l	l	x	x	h	x
	x	x	l	h	l	x	x	h	h	x
	x	x	h	l	l	x	x	l	x	l
	x	x	l	h	h	x	x	x	h	l
	x	x	l	l	l	x	x	x	l	l
	x	x	l	x	l	l	x	x	h	l
	x	x	l	x	l	x	l	l	x	l
	x	x	x	l	x	l	l	h	x	l
	x	x	x	l	x	l	x	h	l	l
	x	x	x	l	l	l	x	l	x	l
	x	x	x	l	l	l	x	x	l	l
	x	x	x	l	l	x	l	h	x	h
	x	x	x	l	l	x	x	l	l	l
	x	x	x	x	l	l	h	h	x	l
	x	x	x	x	h	l	x	h	l	h
	x	x	x	x	h	x	l	h	l	l
	x	x	x	x	l	x	l	h	l	h
	l	l	l	l	x	x	x	l	l	x
	l	l	l	l	l	x	x	l	x	x
	l	l	l	l	l	x	x	x	l	x
	l	x	l	h	x	h	h	h	x	x
	x	l	l	x	x	l	l	l	l	x
	x	h	l	x	x	l	h	l	x	h
	x	l	h	l	x	l	l	h	x	x
	x	l	l	l	x	l	l	l	x	x
	x	l	l	l	x	x	l	x	l	l
	x	l	l	l	l	x	l	x	x	l
	x	l	l	x	h	x	h	h	x	h
	x	l	h	x	l	x	l	x	l	l
	x	l	h	x	l	x	x	l	l	l
	x	h	x	h	l	x	h	h	h	x
	x	l	x	x	l	x	l	l	h	l
	x	x	x	h	l	l	h	h	h	x
	x	x	x	x	x	x	l	x	h	h
	l	x	x	x	x	l	l	x	x	x
	l	x	x	x	x	x	x	x	h	l
	l	h	x	x	l	x	x	x	x	x
	l	x	h	x	l	x	x	x	x	x
	l	x	x	h	x	x	x	x	x	l
	l	x	x	x	l	l	x	x	x	x
	x	x	l	x	x	x	l	x	h	x
	x	x	x	x	l	l	x	x	x	h
	x	x	x	x	l	x	l	x	x	h
	x	x	x	x	x	l	l	h	x	h
	x	x	x	x	x	l	l	l	x	l
	x	x	x	x	x	l	l	x	l	h
	x	x	x	x	x	l	l	x	l	l
	x	x	x	x	x	l	x	h	l	l
	l	x	x	x	x	h	h	x	x	l
	l	x	x	x	x	l	h	x	x	h
	l	x	x	x	x	l	x	l	h	x
	l	x	x	x	x	l	x	l	x	h
	l	x	x	x	x	h	x	x	l	l
	l	x	x	x	x	l	x	x	h	h
	l	x	x	x	x	x	l	h	l	x
	l	h	x	x	x	h	h	x	x	x
	l	h	x	x	x	l	h	x	x	x
	l	h	x	x	x	l	x	h	x	x
	l	l	x	x	x	h	x	h	x	x
	l	l	x	x	x	l	x	h	x	x
	l	l	x	x	x	l	x	x	h	x
	h	l	x	x	x	l	x	x	x	h
	l	h	x	x	x	l	x	x	x	h
	l	l	x	x	x	l	x	x	x	l
	l	h	x	x	x	x	h	h	x	x
	l	l	x	x	x	x	l	l	x	x
	l	l	x	x	x	x	h	x	h	x
	l	l	x	x	x	x	l	x	h	x
	l	l	x	x	x	x	l	x	l	x
	l	h	x	x	x	x	x	l	h	x
	l	h	x	x	x	x	x	h	x	l
	l	h	x	x	x	x	x	l	x	l
	l	l	x	x	x	x	x	h	x	h
	l	l	x	x	x	x	x	l	x	l
	l	h	x	x	x	x	x	x	l	l
	l	l	l	x	x	x	l	x	x	x
	l	h	l	x	x	x	x	h	x	x
	l	l	l	x	x	x	x	h	x	x
	l	h	h	x	x	x	x	x	l	x
	l	l	h	x	x	x	x	x	l	x
	l	l	h	x	x	x	x	x	x	h
	l	l	l	x	x	x	x	x	x	l
	l	h	l	h	x	x	x	x	x	x
	l	h	l	x	h	x	x	x	x	x
	l	l	h	x	h	x	x	x	x	x
	l	l	x	h	x	l	x	x	x	x
	l	l	x	l	x	l	x	x	x	x
	l	l	x	l	x	x	h	x	x	x
	l	h	x	l	x	x	x	h	x	x
	l	h	x	l	x	x	x	l	x	x
	l	h	x	h	x	x	x	x	l	x
	l	h	x	l	x	x	x	x	x	l
	l	l	x	h	l	x	x	x	x	x
	l	l	x	l	h	x	x	x	x	x
	l	l	x	x	h	x	l	x	x	x
	l	l	x	x	l	x	l	x	x	x
	l	l	x	x	h	x	x	x	l	x
	l	l	x	x	h	x	x	x	x	h
	l	l	x	x	l	x	x	x	x	l
	l	x	l	x	x	l	x	l	x	x
	l	x	h	x	x	h	x	x	h	x
	l	x	h	x	x	l	x	x	l	x
	l	x	l	x	x	l	x	x	h	x
	l	x	l	x	x	x	l	l	x	x
	l	x	h	x	x	x	h	x	h	x
	l	x	h	x	x	x	l	x	l	x
	l	x	h	x	x	x	h	x	x	l
	l	x	h	x	x	x	x	x	l	l
	l	x	l	x	x	x	x	x	l	l
	l	x	h	l	x	l	x	x	x	x
	l	x	l	h	x	x	l	x	x	x
	l	x	l	l	x	x	l	x	x	x
	l	x	h	l	x	x	x	x	h	x
	l	x	l	l	x	x	x	x	x	l
	l	x	l	x	l	x	x	h	x	x
	l	x	x	h	x	h	x	x	h	x
	l	x	x	l	x	l	x	x	l	x
	l	x	x	h	x	l	x	x	x	h
	l	x	x	l	x	h	x	x	x	l
	l	x	x	h	x	x	l	x	l	x
	l	x	x	l	x	x	l	x	h	x
	l	x	x	h	x	x	x	h	l	x
	l	x	x	h	x	x	x	l	l	x
	l	x	x	l	x	x	x	h	x	l
	l	x	x	l	x	x	x	x	l	l
	l	x	x	h	l	h	x	x	x	x
	l	x	x	l	l	x	x	h	x	x
	l	x	x	h	l	x	x	x	h	x
	l	x	x	h	l	x	x	x	l	x
	l	x	x	x	h	h	h	x	x	x
	l	x	x	x	l	h	x	h	x	x
	l	x	x	x	h	l	x	x	h	x
	l	x	x	x	h	l	x	x	l	x
	l	x	x	x	h	l	x	x	x	l
	l	x	x	x	h	x	h	l	x	x
	l	x	x	x	h	x	h	x	h	x
	l	x	x	x	l	x	l	x	l	x
	l	x	x	x	l	x	h	x	x	h
	l	x	x	x	l	x	h	x	x	l
	l	x	x	x	h	x	x	l	h	x
	l	x	x	x	h	x	x	l	l	x
	l	x	x	x	l	x	x	h	x	h
	x	h	x	x	x	l	l	x	l	x
	x	l	x	x	x	l	l	x	h	x
	x	l	x	x	x	l	h	x	x	h
	x	l	x	x	x	l	x	l	h	x
	x	l	x	x	x	l	x	x	h	h
	x	l	x	x	x	l	x	x	l	h
	x	l	l	x	x	l	x	l	x	x
	x	l	l	x	x	x	x	l	x	l
	x	l	l	h	x	l	x	x	x	x
	x	l	h	h	x	x	x	x	x	h
	x	l	l	h	x	x	x	x	x	h
	x	l	l	x	h	l	x	x	x	x
	x	l	l	x	h	x	x	x	x	l
	x	l	x	h	x	l	l	x	x	x
	x	l	x	l	x	l	x	h	x	x
	x	l	x	l	x	l	x	x	h	x
	x	l	x	h	x	x	h	x	x	h
	x	l	x	h	x	x	x	x	h	h
	x	h	x	l	l	l	x	x	x	x
	x	l	x	h	h	x	x	h	x	x
	x	l	x	h	h	x	x	x	x	h
	x	h	x	x	l	l	h	x	x	x
	x	h	x	x	l	l	l	x	x	x
	x	l	x	x	l	l	l	x	x	x
	x	h	x	x	l	l	x	h	x	x
	x	l	x	x	l	l	x	l	x	x
	x	h	x	x	l	l	x	x	h	x
	x	l	x	x	h	l	x	x	x	h
	x	x	h	x	x	l	l	x	x	h
	x	x	l	x	x	l	h	x	x	h
	x	x	l	x	x	l	l	x	x	l
	x	x	l	x	x	l	x	h	x	l
	x	x	l	x	x	l	x	x	h	l
	x	x	l	x	x	x	x	l	h	l
	x	x	h	l	x	l	x	x	h	x
	x	x	l	l	x	l	x	x	h	x
	x	x	l	h	x	l	x	x	x	l
	x	x	h	l	l	l	x	x	x	x
	x	x	l	h	l	l	x	x	x	x
	x	x	l	h	h	x	l	x	x	x
	x	x	l	l	l	x	l	x	x	x
	x	x	l	x	h	l	l	x	x	x
	x	x	l	x	l	l	x	l	x	x
	x	x	l	x	h	x	l	x	x	l
	x	x	l	x	h	x	x	x	h	l
	x	x	x	h	x	l	l	x	x	h
	x	x	x	h	x	l	x	l	l	x
	x	x	x	h	h	l	l	x	x	x
	x	x	x	h	l	l	l	x	x	x
	x	x	x	l	h	l	l	x	x	x
	x	x	x	h	h	l	x	l	x	x
	x	x	x	l	l	l	x	h	x	x
	x	x	x	h	l	l	x	x	l	x
	x	x	x	l	l	l	x	x	x	l
	x	x	x	h	h	x	l	x	h	x
	x	x	x	l	l	x	x	l	x	l
	x	x	x	x	l	l	l	x	h	x
	x	x	x	x	h	l	l	x	x	h
	x	x	x	x	h	l	x	h	l	x
	x	x	x	x	l	l	x	h	l	x
	x	x	x	x	l	l	x	x	l	l
	x	x	x	x	h	x	l	h	x	l
	l	x	x	x	x	h	h	h	l	x
	l	x	x	x	x	x	h	h	h	h
	l	h	x	x	x	x	h	x	h	h
	l	l	x	x	x	x	x	l	h	h
	l	l	l	x	x	l	h	x	x	x
	l	h	l	x	x	x	h	x	x	h
	l	l	l	x	x	x	h	x	x	h
	l	l	l	h	x	x	h	x	x	x
	l	l	l	l	x	x	x	l	x	x
	l	l	l	l	x	x	x	x	l	x
	l	h	x	h	x	l	x	x	h	x
	l	h	x	h	x	x	h	x	h	x
	l	l	x	l	x	x	x	l	l	x
	l	h	x	h	x	x	x	l	x	h
	l	h	x	h	h	l	x	x	x	x
	l	l	x	l	l	x	x	l	x	x
	l	h	x	x	h	h	x	x	h	x
	l	h	x	x	h	x	h	x	x	h
	l	h	x	x	h	x	x	h	h	x
	l	x	h	h	x	h	h	x	x	x
	l	x	h	h	x	l	x	h	x	x
	l	x	h	h	x	l	x	x	h	x
	l	x	h	h	x	x	l	h	x	x
	l	x	l	h	x	x	h	h	x	x
	l	x	l	h	x	x	h	x	h	x
	l	x	h	l	x	x	x	h	l	x
	l	x	h	h	x	x	x	x	h	h
	l	x	l	l	l	x	x	l	x	x
	l	x	l	l	l	x	x	x	l	x
	l	x	l	x	h	x	l	x	l	x
	l	x	l	x	l	x	x	l	l	x
	l	x	x	h	x	l	h	x	h	x
	l	x	x	l	x	x	l	l	l	x
	l	x	x	l	x	x	h	l	x	h
	l	x	x	l	x	x	h	x	l	h
	l	x	x	h	h	l	h	x	x	x
	l	x	x	l	l	h	x	l	x	x
	l	x	x	l	h	x	l	x	l	x
	l	x	x	l	l	x	x	l	h	x
	l	x	x	x	h	h	x	h	h	x
	l	x	x	x	h	x	h	h	x	h
	x	h	x	x	x	l	h	l	x	h
	x	l	x	x	x	l	l	h	x	l
	x	l	x	x	x	l	x	l	l	l
	x	l	x	x	x	x	l	l	h	l
	x	l	h	x	x	l	l	x	l	x
	x	l	l	x	x	l	l	x	l	x
	x	h	l	x	x	l	x	l	x	h
	x	l	l	x	x	x	l	h	l	x
	x	l	h	x	x	x	l	x	l	l
	x	l	l	x	x	x	h	x	l	l
	x	l	h	x	x	x	x	h	h	h
	x	l	l	x	x	x	x	h	l	l
	x	l	h	h	x	l	h	x	x	x
	x	l	l	l	x	l	l	x	x	x
	x	l	h	l	x	l	x	l	x	x
	x	l	l	l	x	l	x	x	x	l
	x	l	l	l	x	x	l	h	x	x
	x	l	h	h	x	x	h	x	h	x
	x	l	l	h	x	x	h	x	h	x
	x	l	l	l	x	x	l	x	x	l
	x	l	h	l	x	x	x	l	x	l
	x	l	l	h	l	x	x	l	x	x
	x	l	h	h	h	x	x	x	h	x
	x	l	l	x	l	l	x	x	l	x
	x	l	l	x	l	l	x	x	x	l
	x	l	l	x	h	x	h	x	h	x
	x	l	l	x	h	x	h	x	x	h
	x	l	l	x	h	x	x	x	h	h
	x	l	x	l	x	l	x	x	l	l
	x	l	x	h	x	x	x	l	l	l
	x	h	x	l	l	x	l	l	x	x
	x	h	x	h	l	x	h	x	h	x
	x	l	x	h	l	x	h	x	h	x
	x	h	x	l	l	x	x	l	h	x
	x	l	x	h	l	x	x	l	l	x
	x	h	x	l	l	x	x	x	h	l
	x	l	x	x	l	l	x	h	h	x
	x	l	x	x	h	l	x	l	x	l
	x	l	x	x	h	x	h	h	x	h
	x	l	x	x	l	x	h	h	x	l
	x	l	x	x	h	x	x	l	h	l
	x	l	x	x	l	x	x	h	l	h
	x	l	x	x	l	x	x	l	l	l
	x	x	h	l	x	l	l	x	l	x
	x	x	h	l	x	l	l	x	x	l
	x	x	h	l	x	l	x	l	x	l
	x	x	l	l	x	l	x	l	x	l
	x	x	h	l	x	x	l	l	x	l
	x	x	l	l	x	x	l	h	x	l
	x	x	l	l	x	x	l	x	l	l
	x	x	l	h	x	x	x	h	h	l
	x	x	l	h	l	x	h	h	x	x
	x	x	l	h	h	x	x	l	h	x
	x	x	l	x	h	l	x	l	x	h
	x	x	l	x	h	l	x	x	l	h
	x	x	l	x	l	x	x	h	l	l
	x	x	x	h	x	l	h	l	x	h
	x	x	x	h	l	l	x	l	x	l
	x	x	x	x	l	l	h	h	h	x
	x	x	x	x	h	l	h	l	x	h
	x	x	x	x	h	l	x	l	h	l
	x	x	x	x	l	l	x	l	h	l
	l	h	x	h	h	x	x	x	h	h
	l	x	h	h	h	x	x	h	h	x
	x	h	h	h	l	h	x	x	h	x
	x	l	h	l	l	x	x	l	l	x
	x	l	l	l	l	x	x	l	h	x
	x	l	l	l	l	x	x	h	x	l
	x	l	l	l	l	x	x	x	h	l
	x	l	h	x	l	x	l	l	l	x
	x	l	h	x	l	x	l	l	x	l
	x	l	l	x	l	x	l	x	l	l
	x	l	l	x	l	x	x	h	h	l
	x	l	x	h	x	h	h	h	h	x
	x	h	x	h	l	h	x	h	h	x
	x	l	x	h	l	x	l	l	h	x
	x	x	h	h	l	x	h	h	h	x
	x	x	h	l	l	x	l	l	l	x
	x	x	h	x	l	x	h	h	h	h
	x	x	h	x	l	x	l	l	l	l
	x	x	x	x	x	l	l	x	x	h
	l	x	x	x	x	l	x	l	x	x
	l	x	x	x	x	l	x	x	l	x
	l	x	x	x	x	h	x	x	x	l
	l	x	x	x	x	l	x	x	x	h
	l	x	x	x	x	x	l	x	h	x
	l	x	x	x	x	x	x	h	x	l
	l	l	x	x	x	x	l	x	x	x
	l	h	x	x	x	x	x	x	x	l
	l	l	x	x	x	x	x	x	x	l
	l	l	h	x	x	x	x	x	x	x
	l	l	x	x	h	x	x	x	x	x
	l	x	l	x	x	l	x	x	x	x
	l	x	h	x	x	x	x	x	x	l
	l	x	x	h	x	x	x	x	l	x
	l	x	x	l	x	x	x	x	x	l
	l	x	x	x	l	x	l	x	x	x
	l	x	x	x	h	x	x	l	x	x
	l	x	x	x	l	x	x	h	x	x
	l	x	x	x	h	x	x	x	x	l
	l	x	x	x	l	x	x	x	x	l
	x	l	x	x	x	l	l	x	x	x
	x	l	x	x	x	l	x	x	x	h
	x	x	x	l	x	l	x	x	h	x
	x	x	x	x	l	l	l	x	x	x
	x	x	x	x	h	x	l	x	x	l
	x	x	x	x	x	l	l	x	h	l
	x	x	x	x	x	l	x	h	l	h
	x	x	x	x	x	l	x	l	h	l
	l	x	x	x	x	h	h	x	h	x
	l	x	x	x	x	l	h	x	h	x
	l	x	x	x	x	x	h	h	l	x
	l	x	x	x	x	x	h	l	h	x
	l	x	x	x	x	x	l	l	l	x
	l	x	x	x	x	x	h	x	h	h
	l	x	x	x	x	x	h	x	l	l
	l	l	x	x	x	h	h	x	x	x
	l	l	x	x	x	l	h	x	x	x
	l	h	x	x	x	l	x	x	h	x
	l	h	x	x	x	x	h	x	h	x
	l	l	x	x	x	x	h	x	x	h
	l	l	x	x	x	x	x	h	h	x
	l	l	x	x	x	x	x	l	h	x
	l	h	x	x	x	x	x	x	l	h
	l	l	x	x	x	x	x	x	h	h
	l	h	h	x	x	h	x	x	x	x
	l	h	l	x	x	x	l	x	x	x
	l	h	l	x	x	x	x	x	h	x
	l	l	l	h	x	x	x	x	x	x
	l	l	l	l	x	x	x	x	x	x
	l	h	x	h	x	h	x	x	x	x
	l	h	x	h	x	l	x	x	x	x
	l	h	x	h	x	x	x	l	x	x
	l	l	x	h	x	x	x	l	x	x
	l	l	x	l	x	x	x	h	x	x
	l	l	x	l	x	x	x	l	x	x
	l	h	x	h	x	x	x	x	h	x
	l	h	x	x	h	l	x	x	x	x
	l	x	h	x	x	h	h	x	x	x
	l	x	l	x	x	x	l	h	x	x
	l	x	l	x	x	x	h	x	x	h
	l	x	l	x	x	x	l	x	x	h
	l	x	l	x	x	x	x	h	x	h
	l	x	h	x	x	x	x	x	h	h
	l	x	h	h	x	h	x	x	x	x
	l	x	h	h	x	l	x	x	x	x
	l	x	l	h	x	x	x	h	x	x
	l	x	l	l	x	x	x	h	x	x
	l	x	h	h	x	x	x	x	h	x
	l	x	h	l	x	x	x	x	l	x
	l	x	l	h	x	x	x	x	h	x
	l	x	l	h	x	x	x	x	x	h
	l	x	l	h	l	x	x	x	x	x
	l	x	l	x	h	x	l	x	x	x
	l	x	h	x	h	x	x	x	l	x
	l	x	l	x	h	x	x	x	l	x
	l	x	l	x	l	x	x	x	x	h
	l	x	x	h	x	h	x	h	x	x
	l	x	x	h	x	l	x	h	x	x
	l	x	x	h	x	x	h	h	x	x
	l	x	x	l	x	x	h	l	x	x
	l	x	x	l	x	x	l	h	x	x
	l	x	x	l	x	x	l	l	x	x
	l	x	x	h	x	x	h	x	h	x
	l	x	x	l	x	x	h	x	l	x
	l	x	x	l	x	x	l	x	l	x
	l	x	x	h	x	x	l	x	x	h
	l	x	x	l	x	x	x	l	h	x
	l	x	x	h	h	l	x	x	x	x
	l	x	x	h	h	x	l	x	x	x
	l	x	x	l	h	x	l	x	x	x
	l	x	x	l	l	x	h	x	x	x
	l	x	x	h	l	x	x	l	x	x
	l	x	x	l	l	x	x	l	x	x
	l	x	x	l	l	x	x	x	l	x
	l	x	x	x	l	h	h	x	x	x
	h	x	x	x	l	l	x	x	l	x
	l	x	x	x	h	h	x	x	h	x
	l	x	x	x	h	x	l	h	x	x
	l	x	x	x	l	x	h	x	l	x
	l	x	x	x	h	x	x	h	h	x
	l	x	x	x	l	x	x	l	l	x
	l	x	x	x	h	x	x	x	h	h
	l	x	x	x	l	x	x	x	h	h
	x	l	x	x	x	l	h	x	l	x
	x	l	x	x	x	l	x	h	l	x
	x	l	x	x	x	l	x	h	x	l
	x	l	x	x	x	l	x	l	x	l
	x	l	x	x	x	l	x	x	h	l
	x	l	x	x	x	l	x	x	l	l
	x	h	l	x	x	l	x	h	x	x
	x	l	h	x	x	l	x	x	h	x
	x	l	h	x	x	l	x	x	l	x
	x	l	l	x	x	l	x	x	x	l
	x	l	l	x	x	x	l	h	x	x
	x	l	l	x	x	x	l	x	x	h
	x	l	l	x	x	x	x	l	h	x
	x	l	h	x	x	x	x	x	h	h
	x	l	l	l	x	x	l	x	x	x
	x	l	l	h	x	x	x	l	x	x
	x	l	l	h	x	x	x	x	h	x
	x	h	h	x	l	l	x	x	x	x
	x	h	l	x	l	l	x	x	x	x
	x	l	l	x	h	x	l	x	x	x
	x	l	l	x	h	x	x	x	h	x
	x	l	x	h	x	h	h	x	x	x
	x	l	x	h	x	h	x	h	x	x
	x	l	x	h	x	l	x	h	x	x
	x	l	x	l	x	l	x	x	x	l
	x	l	x	h	x	x	l	h	x	x
	x	l	x	h	x	x	x	l	l	x
	x	l	x	l	h	l	x	x	x	x
	x	l	x	l	l	l	x	x	x	x
	x	l	x	h	h	x	h	x	x	x
	x	l	x	h	l	x	h	x	x	x
	x	h	x	l	l	x	x	x	x	l
	x	l	x	h	l	x	x	x	x	h
	x	h	x	x	l	l	x	x	l	x
	x	l	x	x	h	l	x	x	h	x
	x	l	x	x	l	l	x	x	l	x
	x	h	x	x	l	l	x	x	x	l
	x	l	x	x	h	l	x	x	x	l
	x	x	h	x	x	l	l	x	l	x
	x	x	h	x	x	l	x	h	l	x
	x	x	l	x	x	l	x	h	x	h
	x	x	l	x	x	l	x	l	x	l
	x	x	l	x	x	l	x	x	l	h
	x	x	l	x	x	x	l	l	x	l
	x	x	h	l	x	l	l	x	x	x
	x	x	l	h	x	x	l	x	l	x
	x	x	l	h	x	x	l	x	x	h
	x	x	l	l	x	x	l	x	x	l
	x	x	l	h	x	x	x	l	h	x
	x	x	l	h	x	x	x	l	x	l
	x	x	l	l	x	x	x	l	x	l
	x	x	l	h	x	x	x	x	h	l
	x	x	l	h	l	x	x	h	x	x
	x	x	l	h	l	x	x	x	h	x
	x	x	h	x	l	l	h	x	x	x
	x	x	l	x	h	l	x	l	x	x
	x	x	h	x	l	l	x	x	l	x
	x	x	l	x	l	l	x	x	h	x
	x	x	l	x	l	l	x	x	l	x
	x	x	l	x	l	l	x	x	x	l
	x	x	l	x	l	x	l	h	x	x
	x	x	l	x	h	x	x	l	h	x
	x	x	l	x	l	x	x	h	x	h
	x	x	x	h	x	l	l	x	h	x
	x	x	x	h	x	l	l	x	x	l
	x	x	x	h	x	l	x	l	x	l
	x	x	x	l	x	l	x	h	x	l
	x	x	x	h	x	l	x	x	l	l
	x	x	x	h	x	x	l	l	x	l
	x	x	x	l	x	x	l	l	x	l
	x	x	x	l	x	x	l	x	h	l
	x	x	x	h	l	l	h	x	x	x
	x	x	x	h	l	l	x	l	x	x
	x	x	x	l	l	l	x	l	x	x
	x	x	x	h	l	l	x	x	h	x
	x	x	x	h	l	x	l	x	l	x
	x	x	x	l	l	x	l	x	h	x
	x	x	x	x	h	l	l	x	l	x
	x	x	x	x	h	l	x	l	h	x
	x	x	x	x	l	l	x	l	h	x
	x	x	x	x	l	l	x	l	l	x
	x	x	x	x	l	l	x	l	x	l
	l	h	x	x	x	x	h	l	x	h
	l	h	x	x	x	x	x	h	h	h
	l	h	h	x	x	x	h	x	x	h
	l	h	h	x	x	x	x	h	h	x
	l	h	l	x	x	x	x	l	x	h
	l	h	h	l	x	x	x	x	x	h
	l	l	l	x	l	h	x	x	x	x
	l	h	h	x	h	x	h	x	x	x
	l	h	h	x	h	x	x	h	x	x
	l	l	l	x	l	x	x	x	l	x
	l	l	x	l	l	h	x	x	x	x
	l	h	x	h	h	x	h	x	x	x
	l	h	x	h	h	x	x	h	x	x
	h	l	x	x	l	x	x	x	l	h
	l	x	h	x	x	l	x	h	h	x
	l	x	l	l	x	x	x	l	l	x
	l	x	h	x	h	x	h	x	x	h
	l	x	x	h	x	x	x	h	h	h
	l	x	x	l	x	x	x	h	l	h
	l	x	x	x	l	h	x	l	h	x
	x	l	x	x	x	h	h	h	h	x
	x	l	x	x	x	x	h	h	h	h
	x	l	l	x	x	l	x	h	h	x
	x	h	h	x	x	l	x	x	l	l
	x	l	h	x	x	x	h	h	h	x
	x	l	h	x	x	x	h	h	x	h
	x	l	h	x	x	x	x	h	l	l
	x	l	h	x	x	x	x	l	l	l
	x	l	l	x	x	x	x	h	h	l
	x	l	l	x	x	x	x	h	l	h
	x	h	l	h	x	l	x	x	x	h
	x	l	l	l	x	x	x	h	l	x
	x	h	l	h	x	x	x	h	x	h
	x	l	h	l	x	x	x	x	l	l
	x	l	l	l	x	x	x	x	h	l
	x	l	l	l	x	x	x	x	l	l
	x	h	l	h	l	x	x	x	x	h
	x	l	h	l	l	x	x	x	x	l
	x	l	l	l	l	x	x	x	x	l
	x	l	h	x	h	l	x	h	x	x
	x	h	l	x	l	x	l	l	x	x
	x	l	h	x	l	x	h	h	x	x
	x	l	h	x	l	x	l	l	x	x
	x	l	h	x	l	x	l	x	l	x
	x	l	h	x	l	x	x	l	l	x
	x	l	h	x	h	x	x	h	x	h
	x	l	l	x	l	x	x	h	x	l
	x	l	h	x	l	x	x	x	l	l
	x	l	l	x	l	x	x	x	l	l
	x	l	x	h	x	l	h	x	h	x
	x	l	x	h	x	x	h	h	h	x
	x	l	x	h	x	x	h	l	h	x
	x	l	x	h	x	x	l	l	h	x
	x	l	x	l	x	x	h	l	l	x
	x	l	x	l	x	x	l	h	x	l
	x	l	x	l	x	x	l	x	l	l
	x	h	x	h	l	h	x	x	h	x
	x	l	x	l	l	h	x	x	x	l
	x	l	x	l	l	x	l	h	x	x
	x	l	x	h	l	x	l	x	h	x
	x	l	x	h	h	x	x	l	h	x
	x	l	x	h	l	x	x	h	h	x
	x	l	x	l	l	x	x	h	l	x
	x	l	x	x	l	h	x	h	x	h
	x	l	x	x	h	x	h	h	h	x
	x	l	x	x	l	x	l	h	h	x
	x	l	x	x	l	x	l	l	h	x
	x	l	x	x	l	x	l	l	x	l
	x	l	x	x	l	x	h	x	l	l
	x	l	x	x	l	x	l	x	l	l
	x	l	x	x	l	x	x	h	h	l
	x	l	x	x	l	x	x	h	l	l
	x	x	l	x	x	l	l	l	l	x
	x	x	h	x	x	l	h	l	x	h
	x	x	l	x	x	x	l	h	l	l
	x	x	h	l	x	l	x	l	l	x
	x	x	h	l	x	l	x	x	l	l
	x	x	l	l	x	l	x	x	l	l
	x	x	h	l	x	x	l	x	l	l
	x	x	h	l	h	l	x	h	x	x
	x	x	l	l	h	l	x	x	x	h
	x	x	h	l	l	x	l	l	x	x
	x	x	h	h	l	x	h	x	h	x
	x	x	h	l	l	x	x	l	l	x
	x	x	l	h	l	x	x	l	l	x
	x	x	l	l	l	x	x	l	h	x
	x	x	h	l	l	x	x	x	l	l
	x	x	h	x	l	x	l	l	l	x
	x	x	h	x	l	x	h	h	x	l
	x	x	h	x	l	x	l	l	x	l
	x	x	h	x	l	x	h	x	h	h
	x	x	h	x	l	x	h	x	l	l
	x	x	l	x	l	x	l	x	l	l
	x	x	h	x	l	x	x	h	h	h
	x	x	h	x	l	x	x	l	l	l
	x	x	x	h	x	l	x	l	h	h
	x	x	x	h	l	h	h	x	h	x
	x	x	x	h	h	l	x	x	h	l
	x	x	x	h	l	x	h	h	h	x
	x	x	x	h	l	x	h	l	h	x
	x	x	x	l	l	x	l	l	l	x
	x	x	x	l	l	x	h	x	l	l
	x	x	x	x	l	h	h	x	l	l
	x	x	x	x	l	x	l	l	h	l
	x	x	x	x	l	x	l	l	l	l
	h	l	h	l	l	x	x	h	x	x
	x	h	l	x	x	x	h	h	h	h
	x	h	h	h	l	x	x	h	h	x
	x	l	l	l	l	x	x	l	l	x
	x	h	h	x	l	x	h	h	h	x
	x	x	h	h	l	h	x	h	h	x
	x	x	x	x	x	l	l	h	x	x
	x	x	x	x	x	l	l	x	h	x
	x	x	x	x	x	l	x	h	l	x
	l	x	x	x	x	l	x	x	h	x
	l	x	x	x	x	l	x	x	x	l
	l	x	x	x	x	x	l	l	x	x
	l	x	x	x	x	x	h	x	h	x
	l	x	x	x	x	x	h	x	x	l
	l	x	x	x	x	x	x	h	l	x
	l	x	x	x	x	x	x	l	x	l
	l	x	x	x	x	x	x	x	l	l
	h	l	x	x	x	l	x	x	x	x
	l	h	x	x	x	l	x	x	x	x
	l	l	x	x	x	l	x	x	x	x
	l	h	x	x	x	x	x	l	x	x
	l	l	x	x	x	x	x	h	x	x
	l	h	x	x	x	x	x	x	l	x
	l	l	x	h	x	x	x	x	x	x
	l	x	h	x	x	x	l	x	x	x
	l	x	h	x	x	x	x	x	l	x
	l	x	l	x	x	x	x	x	x	l
	l	x	h	l	x	x	x	x	x	x
	l	x	l	x	h	x	x	x	x	x
	l	x	x	l	x	l	x	x	x	x
	l	x	x	h	x	x	l	x	x	x
	l	x	x	l	x	x	h	x	x	x
	l	x	x	l	x	x	l	x	x	x
	l	x	x	h	x	x	x	l	x	x
	l	x	x	h	l	x	x	x	x	x
	h	x	x	x	l	l	x	x	x	x
	l	x	x	x	l	h	x	x	x	x
	l	x	x	x	h	x	x	x	h	x
	l	x	x	x	l	x	x	x	x	h
	x	l	x	x	x	l	x	l	x	x
	x	l	l	h	x	x	x	x	x	x
	x	h	x	l	x	l	x	x	x	x
	x	l	x	h	x	x	x	x	l	x
	x	l	x	h	x	x	x	x	x	h
	x	h	x	x	l	l	x	x	x	x
	x	l	x	x	h	l	x	x	x	x
	x	h	x	x	l	x	x	l	x	x
	x	l	x	x	h	x	x	x	x	l
	x	x	l	x	x	l	l	x	x	x
	x	x	l	x	x	l	x	l	x	x
	x	x	l	x	x	l	x	x	x	h
	x	x	l	x	x	x	l	x	x	h
	x	x	l	h	x	x	l	x	x	x
	x	x	h	x	l	l	x	x	x	x
	x	x	l	x	l	l	x	x	x	x
	x	x	l	x	h	x	l	x	x	x
	x	x	x	h	x	l	l	x	x	x
	x	x	x	l	x	l	l	x	x	x
	x	x	x	l	x	l	x	h	x	x
	x	x	x	h	x	l	x	x	l	x
	x	x	x	l	x	l	x	x	x	h
	x	x	x	l	x	x	l	x	h	x
	x	x	x	h	l	l	x	x	x	x
	x	x	x	l	l	l	x	x	x	x
	x	x	x	x	h	l	l	x	x	x
	x	x	x	x	l	l	h	x	x	x
	x	x	x	x	l	l	x	h	x	x
	x	x	x	x	l	l	x	l	x	x
	x	x	x	x	l	l	x	x	h	x
	x	x	x	x	l	l	x	x	l	x
	x	x	x	x	l	l	x	x	x	l
	x	x	x	x	h	x	l	x	h	x
	x	x	x	x	x	l	h	l	x	h
	x	x	x	x	x	x	h	h	l	l
	x	x	x	x	x	x	l	h	l	l
	x	x	x	x	x	x	l	l	h	l
	l	x	x	x	x	x	h	l	l	x
	l	x	x	x	x	x	h	l	x	h
	l	h	x	x	x	h	x	x	h	x
	l	l	x	x	x	h	x	x	h	x
	l	h	x	x	x	x	h	x	x	h
	l	h	x	x	x	x	x	h	h	x
	l	h	x	x	x	x	x	x	h	h
	l	l	l	x	x	h	x	x	x	x
	l	h	h	x	x	x	h	x	x	x
	l	l	l	x	x	x	h	x	x	x
	l	h	h	x	x	x	x	h	x	x
	l	h	h	x	x	x	x	x	h	x
	l	h	l	x	x	x	x	x	x	h
	l	l	l	x	x	x	x	x	x	h
	l	l	x	l	x	h	x	x	x	x
	l	h	x	h	x	x	h	x	x	x
	l	h	x	h	x	x	x	h	x	x
	l	h	x	l	x	x	x	x	h	x
	l	l	x	l	x	x	x	x	l	x
	l	l	x	l	l	x	x	x	x	x
	l	h	x	x	h	h	x	x	x	x
	l	h	x	x	h	x	h	x	x	x
	l	l	x	x	l	x	h	x	x	x
	l	h	x	x	h	x	x	h	x	x
	h	l	x	x	l	x	x	x	l	x
	l	x	h	x	x	l	h	x	x	x
	l	x	l	x	x	h	h	x	x	x
	l	x	h	x	x	l	x	h	x	x
	l	x	h	x	x	x	h	h	x	x
	l	x	l	x	x	x	h	h	x	x
	l	x	l	x	x	x	h	x	l	x
	l	x	l	x	x	x	l	x	l	x
	l	x	l	x	x	x	x	l	h	x
	l	x	h	h	x	x	h	x	x	x
	l	x	h	h	x	x	x	h	x	x
	l	x	l	x	l	x	h	x	x	x
	l	x	l	x	l	x	x	x	l	x
	l	x	x	h	x	h	h	x	x	x
	l	x	x	h	x	l	h	x	x	x
	l	x	x	h	x	x	x	h	h	x
	l	x	x	l	x	x	x	l	l	x
	l	x	x	l	x	x	x	h	x	h
	l	x	x	h	x	x	x	x	h	h
	l	x	x	h	h	h	x	x	x	x
	l	x	x	l	h	x	x	x	l	x
	l	x	x	x	h	h	x	h	x	x
	l	x	x	x	h	l	x	h	x	x
	l	x	x	x	h	x	h	h	x	x
	l	x	x	x	l	x	h	l	x	x
	l	x	x	x	h	x	l	x	l	x
	l	x	x	x	h	x	h	x	x	h
	l	x	x	x	l	x	x	l	h	x
	x	h	x	x	x	l	l	x	x	l
	x	l	x	x	x	l	x	h	h	x
	x	h	x	x	x	l	x	h	x	l
	x	h	x	x	x	l	x	l	x	h
	x	h	x	x	x	l	x	x	h	l
	x	l	x	x	x	x	l	h	h	x
	x	l	x	x	x	x	l	l	h	x
	x	l	x	x	x	x	l	h	x	l
	x	l	x	x	x	x	l	l	x	h
	x	l	x	x	x	x	h	x	l	l
	x	l	x	x	x	x	x	h	l	l
	x	l	h	x	x	l	h	x	x	x
	x	l	h	x	x	l	x	h	x	x
	x	l	l	x	x	l	x	h	x	x
	x	h	l	x	x	l	x	x	h	x
	x	h	l	x	x	l	x	x	l	x
	x	l	l	x	x	h	x	x	h	x
	x	l	l	x	x	l	x	x	l	x
	x	l	l	x	x	x	l	l	x	x
	x	l	h	x	x	x	h	x	h	x
	x	l	h	x	x	x	h	x	x	h
	x	l	l	x	x	x	x	h	l	x
	x	l	h	x	x	x	x	x	l	l
	x	l	l	x	x	x	x	x	h	h
	x	l	l	x	x	x	x	x	h	l
	x	h	l	h	x	l	x	x	x	x
	x	l	h	h	x	l	x	x	x	x
	x	l	h	l	x	l	x	x	x	x
	x	l	l	l	x	l	x	x	x	x
	x	l	h	h	x	x	h	x	x	x
	x	l	h	h	x	x	l	x	x	x
	x	l	l	l	x	x	x	x	h	x
	x	h	l	l	x	x	x	x	x	l
	x	h	h	l	l	x	x	x	x	x
	x	h	l	h	l	x	x	x	x	x
	x	l	h	h	h	x	x	x	x	x
	x	l	h	x	l	x	h	x	x	x
	x	l	h	x	l	x	x	x	l	x
	x	l	h	x	l	x	x	x	x	h
	x	l	l	x	h	x	x	x	x	h
	x	l	x	h	x	l	h	x	x	x
	x	l	x	h	x	l	x	x	h	x
	x	l	x	h	x	l	x	x	x	l
	x	l	x	h	x	x	h	h	x	x
	x	l	x	h	x	x	h	l	x	x
	x	l	x	h	x	x	h	x	h	x
	x	l	x	h	x	x	l	x	h	x
	x	l	x	h	x	x	x	l	x	l
	x	l	x	l	x	x	x	l	x	l
	x	l	x	l	x	x	x	x	h	l
	x	h	x	l	l	x	l	x	x	x
	x	l	x	h	h	x	x	l	x	x
	x	h	x	l	l	x	x	x	h	x
	x	l	x	h	h	x	x	x	h	x
	x	l	x	x	l	x	l	h	x	x
	x	l	x	x	h	x	h	x	h	x
	x	l	x	x	l	x	l	x	h	x
	x	l	x	x	h	x	x	l	h	x
	x	l	x	x	l	x	x	h	l	x
	x	l	x	x	h	x	x	x	h	h
	x	l	x	x	l	x	x	x	l	l
	x	x	l	x	x	l	h	x	l	x
	x	x	h	x	x	l	l	x	x	l
	x	x	l	x	x	l	x	x	l	l
	x	x	h	x	x	x	l	l	x	l
	x	x	l	x	x	x	l	h	x	l
	x	x	h	x	x	x	l	x	l	l
	x	x	l	x	x	x	x	h	l	l
	x	x	h	l	x	l	x	l	x	x
	x	x	h	l	x	l	x	x	l	x
	x	x	l	l	x	l	x	x	x	l
	x	x	l	l	x	x	l	h	x	x
	x	x	l	h	x	x	x	h	x	h
	x	x	l	h	x	x	x	x	l	l
	x	x	l	l	x	x	x	x	l	l
	x	x	l	h	h	l	x	x	x	x
	x	x	l	l	h	l	x	x	x	x
	x	x	l	h	l	x	x	l	x	x
	x	x	l	x	h	l	x	x	x	l
	x	x	h	x	l	x	l	l	x	x
	x	x	l	x	l	x	l	l	x	x
	x	x	l	x	l	x	x	l	h	x
	x	x	l	x	l	x	x	l	x	l
	x	x	h	x	l	x	x	x	h	h
	x	x	x	h	x	l	x	l	x	h
	x	x	x	l	x	l	x	l	x	l
	x	x	x	l	x	l	x	x	l	l
	x	x	x	h	x	x	l	h	h	x
	x	x	x	l	x	x	l	x	l	l
	x	x	x	l	h	l	x	x	l	x
	x	x	x	h	l	x	l	l	x	x
	x	x	x	l	h	x	l	h	x	x
	x	x	x	l	l	x	l	l	x	x
	x	x	x	h	l	x	x	l	l	x
	x	x	x	l	l	x	x	l	h	x
	x	x	x	h	l	x	x	l	x	l
	x	x	x	l	l	x	x	x	l	h
	x	x	x	l	l	x	x	x	l	l
	x	x	x	x	h	l	x	x	l	h
	x	x	x	x	h	x	l	h	l	x
	x	x	x	x	l	x	h	l	h	x
	x	x	x	x	l	x	l	l	h	x
	x	x	x	x	l	x	l	l	x	l
	x	x	x	x	l	x	h	x	l	l
	x	x	x	x	l	x	x	l	l	l
	l	x	x	x	x	h	x	h	h	h
	l	l	l	x	x	x	x	l	l	x
	l	h	h	h	x	x	x	x	x	h
	l	h	x	h	h	x	x	x	x	h
	l	x	l	l	x	h	x	l	x	x
	l	x	l	l	x	x	x	l	x	h
	l	x	l	l	x	x	x	x	l	h
	x	l	l	x	x	x	l	x	l	l
	x	l	l	l	x	x	h	l	x	x
	x	l	h	l	x	x	l	x	x	l
	x	l	l	l	x	x	x	l	l	x
	x	l	l	l	x	x	x	h	x	l
	x	l	h	h	l	x	x	h	x	x
	x	l	h	l	l	x	x	h	x	x
	x	l	h	l	l	x	x	l	x	x
	x	l	l	l	l	x	x	l	x	x
	x	h	h	h	l	x	x	x	h	x
	x	l	l	x	l	h	l	x	x	x
	x	h	h	x	l	x	h	x	h	x
	x	h	h	x	l	x	h	x	x	l
	x	l	l	x	l	x	l	x	x	l
	x	h	h	x	l	x	x	h	x	l
	x	h	l	x	l	x	x	h	x	l
	x	h	h	x	l	x	x	x	h	l
	x	h	x	h	x	x	x	h	h	l
	x	l	x	l	l	h	x	x	l	x
	x	h	x	l	l	x	h	x	l	x
	x	l	x	l	l	x	l	x	l	x
	x	h	x	h	l	x	x	h	h	x
	x	l	x	l	l	x	x	l	l	x
	x	l	x	h	l	x	x	h	x	l
	x	l	x	l	l	x	x	h	x	h
	x	l	x	l	l	x	x	h	x	l
	x	x	l	h	x	x	h	x	h	h
	x	x	h	h	h	x	l	h	x	x
	x	x	h	h	l	x	h	l	x	x
	x	x	h	h	l	x	h	x	x	l
	x	x	h	l	l	x	h	x	x	l
	x	x	l	l	l	x	x	h	l	x
	x	x	h	x	l	h	x	h	h	x
	x	x	h	x	l	x	h	h	h	x
	x	x	x	h	x	x	l	h	l	h
	x	x	x	h	l	h	x	h	h	x
	x	x	x	h	l	x	h	h	x	l
	x	l	l	l	x	x	h	x	l	h
	x	l	l	l	l	x	h	x	l	x

## Sheet: Supplementary File S1 B
B	Afruit	Dfruit	Efruit	Nfruit	Sfruit	Aleaf	Dleaf	Eleaf	Nleaf	Sleaf		Legend
	x	x	x	x	x	h	l	l	x	x		l	:	low
	x	x	x	x	x	h	l	x	l	x		h	:	high
	x	x	x	x	x	h	x	l	l	x		x	:	low or high, doesnt matter
	x	x	x	x	x	x	h	x	l	h		A	:	azadirachtin
	h	x	x	x	x	l	h	x	x	x		D	:	deacetyl salannin
	h	x	x	x	x	h	x	h	x	x		E	:	nimbolide
	h	x	x	x	x	h	x	x	l	x		N	:	nimbin
	h	x	x	x	x	h	x	x	x	h		S	:	salannin
	h	x	x	x	x	x	h	l	x	x
	h	x	x	x	x	x	h	x	l	x
	h	x	x	x	x	x	h	x	x	l
	h	x	x	x	x	x	x	h	x	h
	h	x	x	x	x	x	x	l	x	h
	h	x	x	x	x	x	x	x	h	h
	h	l	x	x	x	h	x	x	x	x
	h	l	x	x	x	x	h	x	x	x
	h	h	x	x	x	x	x	h	x	x
	h	l	x	x	x	x	x	x	h	x
	h	l	x	x	x	x	x	x	x	h
	h	l	x	h	x	x	x	x	x	x
	h	x	h	x	x	x	l	x	x	x
	h	x	l	x	x	x	h	x	x	x
	h	x	l	x	x	x	x	h	x	x
	h	x	x	h	x	l	x	x	x	x
	h	x	x	h	h	x	x	x	x	x
	h	x	x	x	h	l	x	x	x	x
	h	x	x	x	h	x	l	x	x	x
	h	x	x	x	l	x	h	x	x	x
	h	x	x	x	h	x	x	h	x	x
	h	x	x	x	h	x	x	l	x	x
	h	x	x	x	h	x	x	x	h	x
	x	h	l	x	x	h	x	x	x	x
	x	h	x	l	x	x	x	x	x	h
	x	x	l	x	x	h	x	l	x	x
	x	x	h	x	x	h	x	x	l	x
	x	x	h	x	x	h	x	x	x	l
	x	x	h	x	x	x	x	l	x	h
	x	x	l	h	x	h	x	x	x	x
	x	x	h	x	h	x	x	l	x	x
	x	x	h	x	h	x	x	x	x	l
	x	x	x	h	x	h	x	l	x	x
	x	x	x	h	x	x	h	x	l	x
	x	x	x	l	x	x	h	x	x	h
	x	x	x	h	x	x	x	l	x	h
	x	x	x	l	h	x	h	x	x	x
	x	x	x	x	h	x	h	x	l	x
	x	x	x	x	x	h	h	l	h	x
	x	x	x	x	x	h	l	h	x	h
	x	x	x	x	x	h	h	x	h	l
	x	x	x	x	x	h	x	h	l	h
	x	x	x	x	x	x	h	h	h	l
	x	x	x	x	x	x	h	l	l	l
	l	x	x	x	x	h	x	l	x	h
	l	h	x	x	x	h	l	x	x	x
	h	h	x	x	x	x	x	l	x	l
	h	h	h	h	x	x	x	x	x	x
	h	l	h	l	x	x	x	x	x	x
	h	h	h	x	l	x	x	x	x	x
	h	h	x	l	x	x	x	l	x	x
	h	h	x	h	x	x	x	x	h	x
	h	h	x	h	x	x	x	x	x	l
	h	h	x	h	l	x	x	x	x	x
	h	h	x	l	h	x	x	x	x	x
	h	h	x	x	l	x	x	x	x	l
	h	x	h	x	x	l	x	x	l	x
	h	x	h	x	x	x	h	h	x	x
	h	x	h	x	x	x	x	h	h	x
	h	x	l	x	x	x	x	l	l	x
	h	x	h	x	x	x	x	l	x	l
	h	x	l	l	x	h	x	x	x	x
	h	x	h	h	x	x	h	x	x	x
	h	x	h	h	x	x	x	x	h	x
	h	x	l	l	h	x	x	x	x	x
	h	x	h	x	l	x	x	x	l	x
	h	x	l	x	h	x	x	x	l	x
	h	x	h	x	l	x	x	x	x	l
	l	x	x	l	x	h	x	x	x	h
	h	x	x	h	l	x	x	x	h	x
	h	x	x	x	h	x	h	x	x	h
	h	x	x	x	l	x	x	h	h	x
	h	x	x	x	l	x	x	h	l	x
	h	x	x	x	l	x	x	h	x	l
	x	h	x	x	x	h	h	x	l	x
	x	l	x	x	x	h	l	x	h	x
	x	h	x	x	x	h	x	h	h	x
	x	h	x	x	x	h	x	x	h	l
	x	h	x	x	x	x	h	h	l	x
	x	h	x	x	x	x	h	l	x	l
	x	h	x	x	x	x	l	h	x	l
	x	h	x	x	x	x	x	l	l	h
	x	h	x	x	x	x	x	l	l	l
	x	h	h	x	x	h	x	x	x	h
	x	h	h	x	x	x	l	h	x	x
	x	h	h	x	x	x	x	l	x	l
	x	h	l	x	x	x	x	x	l	h
	x	h	h	l	x	h	x	x	x	x
	x	l	h	h	x	h	x	x	x	x
	x	h	h	l	x	x	x	l	x	x
	x	l	h	l	x	x	x	x	x	h
	x	h	h	l	h	x	x	x	x	x
	x	h	l	l	h	x	x	x	x	x
	x	l	h	l	h	x	x	x	x	x
	x	h	h	x	h	x	x	x	l	x
	x	l	x	l	x	h	h	x	x	x
	x	h	x	h	x	h	x	h	x	x
	x	h	x	h	x	h	x	x	x	h
	x	l	x	l	x	h	x	x	x	h
	x	h	x	l	x	x	h	l	x	x
	x	h	x	l	h	x	x	x	l	x
	x	h	x	x	h	h	x	h	x	x
	x	h	x	x	l	h	x	h	x	x
	x	l	x	x	h	h	x	x	h	x
	x	h	x	x	h	x	l	x	x	h
	x	h	x	x	l	x	x	h	l	x
	x	h	x	x	h	x	x	x	l	h
	x	x	h	x	x	l	h	x	l	x
	x	x	h	x	x	h	x	h	x	h
	x	x	l	x	x	h	x	x	l	h
	x	x	h	x	x	x	h	l	l	x
	x	x	l	x	x	x	h	h	x	l
	x	x	l	l	x	h	x	x	h	x
	x	x	l	l	x	h	x	x	x	h
	x	x	h	h	x	x	x	h	l	x
	x	x	h	h	x	x	x	x	l	l
	x	x	h	h	h	h	x	x	x	x
	x	x	h	l	h	x	x	x	l	x
	x	x	h	x	h	h	x	h	x	x
	x	x	h	x	h	h	x	x	x	h
	x	x	h	x	h	x	x	h	l	x
	x	x	x	h	x	h	l	x	h	x
	x	x	x	l	x	h	l	x	x	h
	x	x	x	l	x	h	x	l	x	h
	x	x	x	l	x	h	x	x	h	l
	x	x	x	l	x	x	h	h	x	l
	x	x	x	h	x	x	x	h	l	h
	x	x	x	h	l	h	x	h	x	x
	x	x	x	h	h	h	x	x	h	x
	x	x	x	l	l	h	x	x	h	x
	x	x	x	h	h	h	x	x	x	h
	x	x	x	h	l	x	x	h	l	x
	x	x	x	x	h	h	l	x	h	x
	x	x	x	x	h	h	l	x	x	l
	h	x	x	x	x	l	l	h	h	x
	h	x	x	x	x	l	l	h	x	l
	h	x	x	x	x	l	l	x	h	l
	h	x	x	x	x	x	l	h	h	l
	h	h	x	x	x	l	x	x	l	l
	h	l	x	x	x	x	x	h	l	l
	h	h	l	x	x	l	l	x	x	x
	h	h	l	x	l	l	x	x	x	x
	h	l	l	x	h	x	x	x	x	l
	h	x	h	x	x	l	x	h	x	l
	h	x	l	h	x	x	l	l	x	x
	h	x	l	h	x	x	l	x	h	x
	h	x	l	h	x	x	l	x	x	h
	h	x	h	l	l	x	x	x	h	x
	h	x	x	h	x	x	l	l	l	x
	h	x	x	h	x	x	l	x	l	h
	h	x	x	h	l	x	l	x	x	h
	h	x	x	h	l	x	x	l	x	l
	h	x	x	l	h	x	x	x	l	h
	l	x	x	x	h	x	h	h	x	l
	x	h	x	x	x	h	l	x	h	h
	x	h	l	x	x	x	h	l	h	x
	x	h	l	l	x	x	l	h	x	x
	x	h	h	l	x	x	h	x	l	x
	x	h	l	l	x	x	l	x	l	x
	x	l	h	l	x	x	h	x	h	x
	x	h	h	l	x	x	x	h	l	x
	x	l	l	l	h	h	x	x	x	x
	x	h	x	l	x	h	h	x	x	l
	x	h	x	h	l	h	x	x	x	l
	x	l	x	l	h	h	x	x	x	l
	x	h	x	l	l	x	l	h	x	x
	x	h	x	l	l	x	x	h	h	x
	x	l	x	h	h	x	x	l	l	x
	x	h	x	x	l	h	l	x	x	l
	x	l	x	x	h	h	h	x	x	l
	x	l	x	x	h	h	x	l	x	l
	x	l	x	x	l	h	x	l	x	h
	x	l	x	x	h	h	x	x	l	l
	x	x	h	x	x	x	h	l	h	l
	x	x	h	h	x	h	h	x	x	h
	x	x	h	h	x	x	h	h	x	l
	x	x	h	h	x	x	l	x	h	l
	x	x	l	h	h	x	h	l	x	x
	x	x	l	l	l	x	h	h	x	x
	x	x	h	h	l	x	l	x	h	x
	x	x	h	x	h	x	l	h	x	h
	x	x	h	x	l	x	l	x	h	l
	x	x	x	x	h	l	h	h	h	x
	x	x	x	x	h	h	x	l	h	l
	h	h	l	x	x	x	l	x	h	l
	h	h	l	l	l	x	l	x	x	x
	h	h	l	l	l	x	x	x	h	x
	h	h	l	x	l	x	l	l	x	x
	h	h	l	x	l	x	l	x	h	x
	l	h	l	x	h	x	h	x	x	l
	l	l	x	h	h	h	x	x	l	x
	l	l	x	l	h	h	x	x	l	x
	h	h	x	x	l	h	l	x	h	x
	h	h	x	x	l	h	x	l	h	x
	l	l	x	x	h	h	x	h	l	x
	h	h	x	x	l	x	l	l	h	x
	l	x	h	l	x	h	l	h	x	x
	l	x	l	l	x	x	h	h	h	x
	l	x	l	x	h	h	x	h	l	x
	l	x	x	l	h	h	l	h	x	x
	x	l	h	x	x	l	h	l	x	l
	x	l	h	l	x	x	h	l	x	l
	x	l	h	l	l	h	l	x	x	x
	x	l	h	l	l	x	h	l	x	x
	x	h	l	l	l	x	h	x	h	x
	x	l	h	h	h	x	x	x	l	h
	x	l	l	h	l	x	x	x	l	h
	x	l	h	x	l	x	h	l	x	l
	x	l	l	x	h	x	l	h	x	h
	x	l	x	h	h	h	x	h	l	x
	x	l	x	h	l	h	x	x	l	h
	x	h	x	l	h	x	l	h	h	x
	x	l	x	l	h	x	x	h	h	l
	x	x	l	l	h	x	x	h	h	l
	l	l	h	l	x	h	x	h	h	x
	l	l	l	x	h	h	l	x	x	h
	l	l	l	x	l	l	h	x	x	h
	l	h	x	h	h	x	h	x	h	l
	x	h	h	h	l	x	l	l	l	x
	x	l	l	x	h	l	x	h	h	l
	x	l	l	x	l	x	h	l	h	h
	x	h	x	h	h	l	h	h	x	l
	x	h	x	h	h	l	h	x	h	l
	x	x	l	x	l	l	h	l	h	h
	x	x	x	x	x	h	h	l	x	x
	x	x	x	x	x	h	x	l	x	h
	h	x	x	x	x	h	h	x	x	x
	h	x	x	x	x	h	l	x	x	x
	h	h	x	x	x	x	l	x	x	x
	h	h	x	x	x	x	x	x	l	x
	h	h	l	x	x	x	x	x	x	x
	h	x	l	x	x	h	x	x	x	x
	h	x	h	x	x	x	x	x	x	h
	h	x	l	h	x	x	x	x	x	x
	h	x	h	x	h	x	x	x	x	x
	h	x	x	l	x	x	h	x	x	x
	h	x	x	h	x	x	x	x	x	h
	x	l	x	x	h	h	x	x	x	x
	x	x	h	x	x	h	x	l	x	x
	x	x	l	x	h	h	x	x	x	x
	x	x	x	l	h	h	x	x	x	x
	x	x	x	x	x	h	l	x	h	l
	h	x	x	x	x	x	l	h	h	x
	h	x	x	x	x	x	l	h	l	x
	h	x	x	x	x	x	l	h	x	l
	h	x	x	x	x	x	x	l	h	l
	h	h	x	x	x	l	x	x	x	h
	h	h	x	x	x	x	h	x	x	h
	h	l	h	x	x	x	x	h	x	x
	h	h	h	x	x	x	x	x	x	l
	h	h	x	l	x	x	x	x	h	x
	h	h	x	x	h	x	h	x	x	x
	h	h	x	x	h	x	x	x	x	l
	h	x	l	x	x	x	l	x	x	l
	h	x	h	x	x	x	x	h	x	l
	h	x	h	h	x	x	x	h	x	x
	h	x	h	l	x	x	x	h	x	x
	h	x	h	l	x	x	x	x	h	x
	h	x	l	l	x	x	x	x	h	x
	h	x	h	h	x	x	x	x	x	l
	h	x	h	h	l	x	x	x	x	x
	h	x	h	x	l	x	x	h	x	x
	h	x	h	x	l	x	x	x	h	x
	h	x	l	x	h	x	x	x	x	h
	h	x	x	l	x	x	x	h	h	x
	h	x	x	h	x	x	x	h	x	l
	h	x	x	h	x	x	x	l	x	l
	h	x	x	h	x	x	x	x	h	l
	h	x	x	h	x	x	x	x	l	l
	h	x	x	h	l	x	x	l	x	x
	h	x	x	l	h	x	x	x	x	h
	l	x	x	x	h	h	x	x	l	x
	l	x	x	x	h	x	h	x	x	l
	h	x	x	x	h	x	x	x	l	h
	x	h	x	x	x	h	l	x	x	l
	x	h	x	x	x	h	x	h	l	x
	x	h	x	x	x	h	x	l	h	x
	x	h	x	x	x	h	x	h	x	h
	x	h	x	x	x	h	x	l	x	l
	x	h	l	x	x	x	h	x	x	l
	x	h	h	x	h	x	l	x	x	x
	x	l	x	h	x	h	l	x	x	x
	x	h	x	l	x	h	x	x	l	x
	x	h	x	l	x	x	l	h	x	x
	x	l	x	l	x	x	h	h	x	x
	x	l	x	l	h	x	x	x	x	h
	x	h	x	x	l	h	x	x	l	x
	x	h	x	x	h	x	x	h	l	x
	x	x	h	x	x	x	x	h	l	h
	x	x	l	l	x	h	h	x	x	x
	x	x	h	l	x	x	h	l	x	x
	x	x	h	l	x	x	x	h	x	h
	x	x	h	h	x	x	x	x	l	h
	x	x	h	h	l	x	x	x	l	x
	x	x	h	l	h	x	x	x	x	h
	x	x	x	h	x	h	l	x	x	l
	x	x	x	l	h	x	x	h	x	h
	x	x	x	l	h	x	x	l	x	l
	x	x	x	h	h	x	x	x	l	h
	x	x	x	l	l	x	x	x	h	h
	x	x	x	x	h	x	x	h	l	h
	h	h	h	x	x	l	x	x	h	x
	l	x	h	x	h	h	l	x	x	x
	x	h	l	x	x	x	l	h	l	x
	x	l	h	x	x	x	h	l	x	l
	x	l	h	l	x	h	l	x	x	x
	x	h	l	l	x	x	h	h	x	x
	x	l	l	l	x	x	h	x	h	x
	x	h	h	h	x	x	l	x	x	h
	x	x	l	x	x	x	h	l	h	h
	x	x	h	l	l	h	l	x	x	x
	x	x	l	x	h	x	l	h	x	h
	h	x	l	l	x	l	l	x	l	x
	l	x	x	h	l	h	x	x	l	h
	l	x	x	l	l	x	h	h	h	x
	x	h	l	h	l	x	l	h	x	x
	x	h	l	l	l	x	h	x	l	x
	x	h	l	h	h	x	x	l	l	x
	x	h	x	x	h	l	h	x	h	l
	x	x	h	l	x	h	l	h	h	x
	x	x	x	l	h	l	x	h	h	l
	x	l	l	x	l	l	h	x	h	h
	h	h	x	x	x	h	x	x	x	x
	h	x	h	x	x	h	x	x	x	x
	h	x	x	h	x	x	x	l	x	x
	h	x	x	h	x	x	x	x	l	x
	h	x	x	x	l	h	x	x	x	x
	x	h	x	x	x	h	x	l	x	x
	x	x	x	h	x	h	l	x	x	x
	x	x	x	h	x	h	x	x	l	x
	h	h	x	x	x	l	x	x	h	x
	h	l	x	l	h	x	x	x	x	x
	h	l	x	x	h	x	x	x	l	x
	h	x	h	x	x	x	x	h	l	x
	h	x	h	x	x	x	x	l	h	x
	h	x	h	x	x	x	x	x	h	l
	h	x	x	h	l	x	x	h	x	x
	x	h	h	x	x	h	l	x	x	x
	x	l	x	l	x	h	x	x	h	x
	x	l	x	l	x	x	h	x	h	x
	x	h	x	h	x	x	x	x	l	h
	x	h	x	x	l	x	l	h	x	x
	x	h	x	x	h	x	h	x	x	l
	x	x	h	l	x	h	l	x	x	x
	x	x	h	l	x	h	x	x	x	h
	x	x	l	l	x	x	h	h	x	x
	x	x	l	x	h	x	h	x	x	l
	x	x	h	x	h	x	x	x	l	h
	x	h	x	l	x	h	x	h	x	l
	x	l	x	l	x	x	x	h	h	h
	x	x	l	h	h	x	x	l	l	x
	h	l	l	l	x	x	x	x	l	l
	h	x	l	l	l	l	x	x	l	l
	h	x	x	x	x	h	x	l	x	x
	h	x	x	x	x	h	x	x	h	x
	h	x	x	x	x	x	l	x	h	x
	h	x	x	h	x	x	l	x	x	x
	h	x	x	x	h	h	x	x	x	x
	x	h	x	x	x	h	l	x	x	x
	x	x	x	x	h	h	x	l	x	x
	x	x	x	x	h	h	x	x	l	x
	h	h	x	x	l	x	x	x	x	h
	l	x	x	x	h	h	l	x	x	x
	x	h	x	x	x	h	x	x	l	h
	x	h	x	x	x	x	x	h	l	h
	x	x	x	x	h	h	l	x	x	h
	h	l	l	x	x	x	x	x	l	l
	x	x	x	l	l	x	h	h	h	x
	x	x	x	x	h	l	h	h	x	l
	h	x	x	h	x	h	x	x	x	x
	x	x	x	x	h	h	l	x	x	x
	x	x	x	x	h	x	h	h	x	l
	x	x	x	x	x	h	x	x	x	l
	x	x	x	x	x	l	h	x	x	l
	x	x	x	x	x	h	x	l	h	x
	h	x	x	x	x	l	l	x	x	x
	h	x	x	x	x	l	x	h	x	x
	h	x	x	x	x	l	x	x	x	h
	h	x	x	x	x	x	l	x	l	x
	h	x	x	x	x	x	l	x	x	h
	h	x	x	x	x	x	l	x	x	l
	h	x	x	x	x	x	x	x	l	l
	h	l	x	x	x	x	l	x	x	x
	h	l	x	x	x	x	x	l	x	x
	h	l	x	x	x	x	x	x	x	l
	h	x	l	x	x	x	x	x	h	x
	h	x	l	x	x	x	x	x	x	l
	h	x	x	l	x	x	x	x	x	l
	h	x	x	x	l	x	l	x	x	x
	h	x	x	x	l	x	x	l	x	x
	x	l	x	x	x	l	h	x	x	x
	x	h	x	x	x	x	l	l	x	x
	x	h	x	x	x	x	l	x	h	x
	x	h	x	x	x	x	l	x	l	x
	x	h	x	x	x	x	l	x	x	h
	x	l	x	x	x	x	h	x	x	l
	x	l	h	x	x	h	x	x	x	x
	x	h	l	x	x	x	l	x	x	x
	x	h	l	x	x	x	x	l	x	x
	x	h	x	h	x	x	x	l	x	x
	x	h	x	l	x	x	x	x	h	x
	x	h	x	x	l	x	x	x	x	h
	x	x	h	x	x	h	l	x	x	x
	x	x	l	x	x	l	h	x	x	x
	x	x	l	x	x	h	x	h	x	x
	x	x	l	x	x	h	x	x	h	x
	x	x	l	x	x	x	h	x	l	x
	x	x	l	x	x	x	h	x	x	l
	x	x	h	l	x	x	x	x	h	x
	x	x	l	x	l	x	h	x	x	x
	x	x	x	l	x	l	h	x	x	x
	x	x	x	l	x	h	x	x	h	x
	x	x	x	h	x	x	h	l	x	x
	x	x	x	l	x	x	h	x	h	x
	x	x	x	l	x	x	x	h	h	x
	x	x	x	l	x	x	x	x	h	h
	x	x	x	h	h	x	x	x	l	x
	x	x	x	l	h	x	x	x	h	x
	x	x	x	h	h	x	x	x	x	l
	x	x	x	x	l	x	h	x	l	x
	x	x	x	x	h	x	x	l	h	x
	x	x	x	x	h	x	x	x	h	l
	x	x	x	x	h	x	x	x	l	l
	x	x	x	x	x	h	l	h	h	x
	x	x	x	x	x	l	h	h	l	x
	x	x	x	x	x	l	h	l	h	x
	x	x	x	x	x	l	h	h	x	h
	x	x	x	x	x	h	l	x	h	h
	x	x	x	x	x	l	x	l	h	h
	x	x	x	x	x	x	h	l	h	h
	x	x	x	x	x	x	l	h	h	h
	x	x	x	x	x	x	l	h	l	h
	x	x	x	x	x	x	l	l	h	h
	l	x	x	x	x	h	l	x	h	x
	h	x	x	x	x	l	x	l	l	x
	h	x	x	x	x	l	x	x	h	l
	l	x	x	x	x	x	h	l	x	l
	h	x	x	x	x	x	x	h	h	l
	l	x	x	x	x	x	x	l	h	h
	l	h	x	x	x	h	x	h	x	x
	l	h	x	x	x	l	x	l	x	x
	l	h	x	x	x	h	x	x	l	x
	l	l	x	x	x	h	x	x	l	x
	l	h	x	x	x	h	x	x	x	h
	l	h	x	x	x	x	l	h	x	x
	h	h	x	x	x	x	x	l	h	x
	l	h	x	x	x	x	x	l	l	x
	l	h	x	x	x	x	x	h	x	h
	l	h	x	x	x	x	x	l	x	h
	h	h	x	x	x	x	x	x	h	l
	h	l	l	x	x	l	x	x	x	x
	l	h	h	x	x	l	x	x	x	x
	l	h	h	x	x	x	l	x	x	x
	h	l	h	x	x	x	x	x	l	x
	l	h	h	l	x	x	x	x	x	x
	l	h	l	l	x	x	x	x	x	x
	h	l	l	x	h	x	x	x	x	x
	h	l	l	x	l	x	x	x	x	x
	l	h	x	l	x	l	x	x	x	x
	l	h	x	l	x	x	l	x	x	x
	h	h	x	l	l	x	x	x	x	x
	l	h	x	l	h	x	x	x	x	x
	l	h	x	x	h	x	l	x	x	x
	l	h	x	x	h	x	x	l	x	x
	l	l	x	x	h	x	x	l	x	x
	h	h	x	x	l	x	x	x	h	x
	l	h	x	x	h	x	x	x	l	x
	l	h	x	x	h	x	x	x	x	l
	h	x	h	x	x	l	x	l	x	x
	h	x	l	x	x	l	x	l	x	x
	h	x	l	x	x	l	x	x	l	x
	l	x	l	x	x	h	x	x	l	x
	h	x	h	x	x	l	x	x	x	l
	h	x	l	x	x	x	l	l	x	x
	h	x	h	x	x	x	x	l	l	x
	l	x	l	x	x	x	x	h	h	x
	h	x	l	x	x	x	x	x	l	h
	l	x	h	x	x	x	x	x	l	h
	h	x	l	l	x	l	x	x	x	x
	l	x	h	l	x	h	x	x	x	x
	h	x	l	l	x	x	l	x	x	x
	l	x	h	l	x	x	h	x	x	x
	h	x	l	l	x	x	x	l	x	x
	l	x	l	l	x	x	x	x	x	h
	h	x	h	l	l	x	x	x	x	x
	h	x	l	l	l	x	x	x	x	x
	l	x	h	l	h	x	x	x	x	x
	l	x	l	l	h	x	x	x	x	x
	h	x	l	x	l	l	x	x	x	x
	l	x	h	x	h	l	x	x	x	x
	l	x	l	x	h	x	x	h	x	x
	h	x	l	x	l	x	x	x	l	x
	h	x	l	x	l	x	x	x	x	h
	l	x	h	x	l	x	x	x	x	h
	h	x	x	l	x	l	x	l	x	x
	l	x	x	l	x	h	x	h	x	x
	l	x	x	l	x	h	x	x	l	x
	h	x	x	l	x	x	l	l	x	x
	l	x	x	l	x	x	h	h	x	x
	h	x	x	l	x	x	x	h	l	x
	h	x	x	l	x	x	x	l	h	x
	h	x	x	l	x	x	x	l	l	x
	h	x	x	l	l	l	x	x	x	x
	h	x	x	l	l	x	x	h	x	x
	l	x	x	l	h	x	x	h	x	x
	l	x	x	l	h	x	x	l	x	x
	h	x	x	l	l	x	x	x	h	x
	h	x	x	l	l	x	x	x	x	h
	l	x	x	l	h	x	x	x	x	h
	h	x	x	x	l	l	x	x	h	x
	l	x	x	x	h	x	x	h	l	x
	l	x	x	x	l	x	x	h	h	x
	h	x	x	x	l	x	x	x	l	h
	l	x	x	x	h	x	x	x	l	h
	x	h	x	x	x	l	h	x	l	x
	x	h	x	x	x	l	x	h	l	x
	x	h	x	x	x	l	x	l	h	x
	x	l	x	x	x	h	x	h	l	x
	x	h	x	x	x	l	x	x	l	h
	x	h	x	x	x	x	x	h	l	l
	x	h	x	x	x	x	x	l	h	h
	x	h	x	x	x	x	x	l	h	l
	x	l	x	x	x	x	x	h	h	l
	x	l	x	x	x	x	x	l	h	h
	x	h	h	x	x	l	h	x	x	x
	x	h	h	x	x	l	l	x	x	x
	x	h	h	x	x	l	x	h	x	x
	x	h	h	x	x	l	x	l	x	x
	x	l	l	x	x	h	x	x	l	x
	x	l	l	x	x	h	x	x	x	h
	x	l	h	x	x	x	h	x	l	x
	x	h	h	x	x	x	l	x	x	l
	x	h	h	x	x	x	x	l	h	x
	x	h	l	x	x	x	x	h	h	x
	x	h	l	x	x	x	x	h	l	x
	x	l	l	x	x	x	x	h	h	x
	x	h	l	x	x	x	x	h	x	h
	x	h	l	x	x	x	x	h	x	l
	x	h	h	x	x	x	x	x	l	l
	x	h	l	x	x	x	x	x	h	l
	x	h	l	x	x	x	x	x	l	l
	x	l	h	x	x	x	x	x	h	l
	x	h	h	l	x	l	x	x	x	x
	x	h	h	l	x	x	l	x	x	x
	x	h	l	l	x	x	h	x	x	x
	x	l	h	l	x	x	h	x	x	x
	x	l	l	h	x	x	l	x	x	x
	x	l	l	l	x	x	h	x	x	x
	x	h	h	l	x	x	x	h	x	x
	x	h	l	h	x	x	x	h	x	x
	x	h	l	l	x	x	x	h	x	x
	x	h	h	h	x	x	x	x	l	x
	x	h	l	h	x	x	x	x	l	x
	x	h	l	l	x	x	x	x	l	x
	x	l	h	h	x	x	x	x	l	x
	x	h	l	h	x	x	x	x	x	l
	x	l	h	h	x	x	x	x	x	l
	x	h	l	l	l	x	x	x	x	x
	x	l	l	l	h	x	x	x	x	x
	x	h	h	x	h	l	x	x	x	x
	x	h	h	x	l	x	l	x	x	x
	x	l	h	x	h	x	h	x	x	x
	x	h	h	x	l	x	x	l	x	x
	x	h	l	x	l	x	x	h	x	x
	x	l	l	x	h	x	x	l	x	x
	x	h	h	x	l	x	x	x	l	x
	x	h	l	x	h	x	x	x	l	x
	x	h	l	x	l	x	x	x	h	x
	x	h	l	x	l	x	x	x	l	x
	x	l	h	x	h	x	x	x	l	x
	x	l	h	x	l	x	x	x	h	x
	x	l	l	x	h	x	x	x	l	x
	x	h	l	x	h	x	x	x	x	l
	x	h	x	l	x	h	x	h	x	x
	x	h	x	l	x	l	x	h	x	x
	x	h	x	l	x	l	x	l	x	x
	x	h	x	h	x	l	x	x	l	x
	x	h	x	h	x	l	x	x	x	l
	x	l	x	h	x	h	x	x	x	h
	x	h	x	l	x	x	h	h	x	x
	x	l	x	h	x	x	l	l	x	x
	x	l	x	h	x	x	l	x	l	x
	x	h	x	h	x	x	h	x	x	l
	x	h	x	l	x	x	l	x	x	l
	x	l	x	h	x	x	l	x	x	l
	x	h	x	h	x	x	x	h	l	x
	x	l	x	h	x	x	x	h	l	x
	x	h	x	l	x	x	x	h	x	l
	x	h	x	l	x	x	x	l	x	l
	x	l	x	h	x	x	x	h	x	l
	x	l	x	h	x	x	x	x	l	h
	x	h	x	h	l	l	x	x	x	x
	x	h	x	l	h	l	x	x	x	x
	x	h	x	l	l	h	x	x	x	x
	x	l	x	h	l	h	x	x	x	x
	x	h	x	l	h	x	l	x	x	x
	x	l	x	h	l	x	l	x	x	x
	x	l	x	l	l	x	h	x	x	x
	x	h	x	l	h	x	x	h	x	x
	x	h	x	l	h	x	x	l	x	x
	x	h	x	l	l	x	x	l	x	x
	x	l	x	l	h	x	x	l	x	x
	x	h	x	l	h	x	x	x	x	l
	x	l	x	l	h	x	x	x	x	l
	x	h	x	x	h	l	h	x	x	x
	x	h	x	x	h	l	x	h	x	x
	x	h	x	x	l	l	x	l	x	x
	x	l	x	x	h	l	x	h	x	x
	x	l	x	x	h	l	x	l	x	x
	x	h	x	x	h	l	x	x	h	x
	x	h	x	x	l	h	x	x	h	x
	x	l	x	x	h	l	x	x	l	x
	x	h	x	x	h	l	x	x	x	h
	x	l	x	x	l	l	x	x	x	h
	x	h	x	x	h	x	l	h	x	x
	x	h	x	x	l	x	h	l	x	x
	x	l	x	x	h	x	l	l	x	x
	x	l	x	x	h	x	l	x	h	x
	x	h	x	x	l	x	x	l	h	x
	x	h	x	x	l	x	x	l	l	x
	x	l	x	x	l	x	x	h	h	x
	x	h	x	x	h	x	x	h	x	l
	x	h	x	x	h	x	x	l	x	l
	x	l	x	x	h	x	x	h	x	l
	x	h	x	x	l	x	x	x	l	l
	x	l	x	x	l	x	x	x	h	h
	x	x	h	x	x	l	x	x	l	h
	x	x	h	x	x	x	l	h	h	x
	x	x	h	x	x	x	l	h	l	x
	x	x	l	x	x	x	h	h	h	x
	x	x	l	x	x	x	h	l	h	x
	x	x	l	x	x	x	l	h	h	x
	x	x	h	x	x	x	l	h	x	h
	x	x	l	x	x	x	h	h	x	h
	x	x	h	x	x	x	h	x	h	l
	x	x	h	x	x	x	l	x	l	h
	x	x	l	x	x	x	l	x	h	h
	x	x	l	x	x	x	x	h	h	h
	x	x	l	x	x	x	x	h	h	l
	x	x	l	x	x	x	x	l	h	h
	x	x	h	h	x	l	x	l	x	x
	x	x	h	l	x	h	x	h	x	x
	x	x	h	h	x	l	x	x	l	x
	x	x	l	l	x	h	x	x	l	x
	x	x	h	h	x	x	l	l	x	x
	x	x	l	h	x	x	l	h	x	x
	x	x	l	l	x	x	h	l	x	x
	x	x	h	h	x	x	l	x	l	x
	x	x	l	h	x	x	l	x	h	x
	x	x	h	h	x	x	l	x	x	h
	x	x	h	h	x	x	l	x	x	l
	x	x	l	h	x	x	x	h	l	x
	x	x	l	h	x	x	x	h	x	l
	x	x	h	l	x	x	x	x	l	h
	x	x	l	h	x	x	x	x	l	h
	x	x	h	h	h	l	x	x	x	x
	x	x	h	l	l	h	x	x	x	x
	x	x	h	l	h	x	l	x	x	x
	x	x	h	l	h	x	x	h	x	x
	x	x	l	h	h	x	x	h	x	x
	x	x	l	l	h	x	x	h	x	x
	x	x	h	l	l	x	x	x	x	h
	x	x	l	h	l	x	x	x	x	h
	x	x	l	l	h	x	x	x	x	h
	x	x	l	l	h	x	x	x	x	l
	x	x	h	x	h	l	h	x	x	x
	x	x	h	x	h	l	x	h	x	x
	x	x	l	x	h	l	x	h	x	x
	x	x	h	x	h	l	x	x	h	x
	x	x	h	x	h	l	x	x	l	x
	x	x	h	x	l	h	x	x	h	x
	x	x	l	x	h	l	x	x	l	x
	x	x	l	x	l	h	x	x	l	x
	x	x	h	x	l	h	x	x	x	h
	x	x	h	x	l	l	x	x	x	h
	x	x	l	x	h	x	h	h	x	x
	x	x	l	x	h	x	l	h	x	x
	x	x	h	x	h	x	l	x	h	x
	x	x	h	x	h	x	l	x	l	x
	x	x	l	x	h	x	h	x	h	x
	x	x	l	x	h	x	x	h	h	x
	x	x	l	x	h	x	x	h	l	x
	x	x	l	x	l	x	x	h	h	x
	x	x	h	x	l	x	x	h	x	h
	x	x	l	x	h	x	x	h	x	h
	x	x	l	x	h	x	x	h	x	l
	x	x	h	x	l	x	x	x	l	h
	x	x	l	x	h	x	x	x	l	h
	x	x	l	x	l	x	x	x	h	h
	x	x	x	l	x	h	x	h	l	x
	x	x	x	l	x	l	x	h	x	h
	x	x	x	h	x	x	l	h	l	x
	x	x	x	h	x	x	l	l	h	x
	x	x	x	h	x	x	l	l	l	x
	x	x	x	l	x	x	l	h	l	x
	x	x	x	h	x	x	l	h	x	h
	x	x	x	h	x	x	l	h	x	l
	x	x	x	l	x	x	l	h	x	h
	x	x	x	h	x	x	l	x	h	l
	x	x	x	h	x	x	l	x	l	h
	x	x	x	h	x	x	x	h	l	l
	x	x	x	h	h	l	x	h	x	x
	x	x	x	l	h	l	x	h	x	x
	x	x	x	l	l	h	x	h	x	x
	x	x	x	h	l	h	x	x	x	h
	x	x	x	l	h	l	x	x	x	l
	x	x	x	l	l	l	x	x	x	h
	x	x	x	h	h	x	l	l	x	x
	x	x	x	h	l	x	l	h	x	x
	x	x	x	l	l	x	h	l	x	x
	x	x	x	h	l	x	l	x	h	x
	x	x	x	h	l	x	h	x	x	l
	x	x	x	l	h	x	x	h	l	x
	x	x	x	h	l	x	x	h	x	h
	x	x	x	h	l	x	x	x	l	h
	x	x	x	x	l	l	h	x	x	h
	x	x	x	x	h	l	x	h	h	x
	x	x	x	x	l	h	x	h	h	x
	x	x	x	x	h	l	x	h	x	l
	x	x	x	x	l	h	x	h	x	h
	x	x	x	x	l	l	x	l	x	h
	x	x	x	x	l	h	x	x	h	h
	x	x	x	x	l	h	x	x	l	h
	x	x	x	x	l	l	x	x	l	h
	x	x	x	x	l	x	h	h	h	x
	x	x	x	x	h	x	h	l	x	l
	x	x	x	x	h	x	l	l	x	h
	x	x	x	x	l	x	h	h	x	h
	x	x	x	x	l	x	h	l	x	h
	x	x	x	x	l	x	h	l	x	l
	x	x	x	x	h	x	l	x	h	h
	x	x	x	x	l	x	h	x	h	h
	x	x	x	x	l	x	x	h	h	h
	x	x	x	x	l	x	x	h	h	l
	x	x	x	x	l	x	x	h	l	h
	x	x	x	x	l	x	x	l	h	h
	x	x	x	x	l	x	x	l	l	h
	l	x	x	x	x	h	h	h	x	h
	l	l	x	x	x	h	x	h	h	x
	l	l	x	x	x	x	h	h	l	x
	l	h	x	x	x	x	h	x	l	l
	l	h	x	x	x	x	x	h	h	l
	l	l	l	x	x	h	h	x	x	x
	l	l	h	x	x	x	h	h	x	x
	l	h	l	x	h	l	x	x	x	x
	l	l	x	h	x	h	x	h	x	x
	l	h	x	l	x	x	x	x	l	l
	l	l	x	x	l	h	x	x	h	x
	l	l	x	x	h	x	l	h	x	x
	l	l	x	x	l	x	h	l	x	x
	l	l	x	x	h	x	l	x	x	h
	l	x	h	x	x	h	h	x	x	h
	l	x	l	x	x	h	h	x	x	h
	l	x	h	x	x	h	x	h	h	x
	l	x	h	x	x	x	h	x	l	l
	l	x	h	h	x	h	x	h	x	x
	l	x	h	h	x	l	x	x	x	l
	l	x	h	h	x	x	x	l	l	x
	l	x	h	h	l	l	x	x	x	x
	l	x	h	h	l	x	l	x	x	x
	l	x	h	x	l	l	h	x	x	x
	l	x	l	x	l	h	x	x	x	h
	l	x	l	x	h	x	l	x	x	h
	l	x	h	x	l	x	x	h	l	x
	l	x	l	x	h	x	x	l	l	x
	l	x	l	x	l	x	x	h	x	h
	l	x	l	x	l	x	x	x	l	h
	l	x	x	h	l	x	h	x	x	h
	l	x	x	x	l	h	x	h	l	x
	l	x	x	x	h	x	l	l	l	x
	l	x	x	x	l	x	h	l	h	x
	l	x	x	x	h	x	l	h	x	h
	x	l	x	x	x	h	h	h	x	h
	x	l	x	x	x	h	h	x	h	h
	x	l	x	x	x	h	x	h	h	h
	x	l	x	x	x	l	x	h	h	h
	x	l	x	x	x	l	x	h	l	h
	x	l	h	x	x	l	x	h	x	l
	x	h	h	x	x	l	x	x	h	l
	x	l	h	x	x	x	l	l	h	x
	x	l	h	x	x	x	l	h	x	l
	x	l	l	x	x	x	h	x	h	h
	x	h	h	x	x	x	x	h	h	l
	x	l	h	h	x	l	x	h	x	x
	x	h	h	h	x	l	x	x	x	h
	x	l	l	h	x	l	x	x	x	h
	x	l	h	h	x	x	l	h	x	x
	x	l	l	h	x	x	h	h	x	x
	x	l	h	h	x	x	x	l	h	x
	x	l	l	h	x	x	x	l	h	x
	x	h	h	h	x	x	x	h	x	l
	x	l	l	l	x	x	x	h	x	h
	x	l	l	h	x	x	x	x	h	l
	x	l	h	h	l	l	x	x	x	x
	x	l	h	h	h	x	l	x	x	x
	x	h	h	h	l	x	x	h	x	x
	x	l	h	h	h	x	x	h	x	x
	x	l	l	h	l	x	x	x	h	x
	x	h	h	x	l	l	x	x	h	x
	x	l	h	x	h	x	l	h	x	x
	x	l	h	x	l	x	l	h	x	x
	x	l	h	x	h	x	l	x	x	h
	x	l	h	x	l	x	h	x	x	h
	x	l	h	x	l	x	l	x	x	h
	x	l	h	x	h	x	x	h	h	x
	x	l	h	x	l	x	x	h	x	l
	x	l	x	h	x	l	l	x	x	h
	x	h	x	l	x	l	x	x	l	l
	x	h	x	l	x	x	h	x	l	l
	x	h	x	h	h	l	l	x	x	x
	x	l	x	l	l	h	x	l	x	x
	x	h	x	l	l	l	x	x	l	x
	x	h	x	h	l	x	h	h	x	x
	x	h	x	h	l	x	x	x	h	l
	x	l	x	x	l	h	h	x	h	x
	x	l	x	x	l	h	h	x	x	h
	x	h	x	x	h	l	x	l	l	x
	x	l	x	x	h	x	h	l	x	h
	x	l	x	x	h	x	l	h	x	h
	x	h	x	x	l	x	h	x	h	l
	x	l	x	x	h	x	l	x	l	h
	x	l	x	x	h	x	x	l	l	h
	x	x	h	x	x	l	h	h	h	x
	x	x	h	x	x	l	x	h	h	h
	x	x	h	x	x	l	x	l	h	l
	x	x	h	x	x	x	h	h	l	l
	x	x	h	x	x	x	l	l	h	l
	x	x	h	h	x	l	l	x	h	x
	x	x	h	h	x	l	x	h	h	x
	x	x	h	h	x	l	x	h	x	h
	x	x	h	h	x	l	x	h	x	l
	x	x	h	h	x	l	x	x	h	l
	x	x	l	h	x	l	x	x	h	h
	x	x	h	l	x	x	h	x	l	l
	x	x	l	h	x	x	l	x	l	l
	x	x	l	h	x	x	x	l	h	l
	x	x	l	l	x	x	x	h	l	h
	x	x	l	l	x	x	x	h	l	l
	x	x	h	h	l	l	l	x	x	x
	x	x	h	h	l	l	x	h	x	x
	x	x	h	h	l	l	x	x	h	x
	x	x	l	h	h	l	x	x	x	h
	x	x	h	l	l	x	h	h	x	x
	x	x	l	h	l	x	l	x	l	x
	x	x	h	h	l	x	h	x	x	h
	x	x	l	h	h	x	l	x	x	h
	x	x	h	h	l	x	x	l	h	x
	x	x	l	h	l	x	x	l	h	x
	x	x	h	x	l	l	h	x	h	x
	x	x	h	x	h	l	l	x	x	h
	x	x	h	x	l	l	x	h	l	x
	x	x	h	x	l	l	x	l	h	x
	x	x	l	x	l	l	x	h	x	h
	x	x	l	x	h	l	x	x	h	h
	x	x	h	x	l	x	h	l	h	x
	x	x	h	x	l	x	l	l	h	x
	x	x	h	x	l	x	x	h	l	l
	x	x	x	h	x	l	l	x	h	h
	x	x	x	h	x	l	x	l	h	l
	x	x	x	h	h	l	l	x	x	h
	x	x	x	l	h	l	l	x	x	h
	x	x	x	h	l	l	x	l	h	x
	x	x	x	l	h	l	x	x	l	h
	x	x	x	l	h	x	x	l	l	h
	x	x	x	x	h	l	x	l	l	h
	l	l	x	h	x	l	x	h	h	x
	l	l	x	h	h	x	h	x	h	x
	l	l	x	h	h	x	x	h	h	x
	l	l	x	x	l	h	l	h	x	x
	x	l	h	h	x	x	h	h	x	h
	x	x	h	x	l	l	l	h	x	l
